# Supplementary material for: Effects of the use of clinical simulators on the development of practical skills in higher education
Source: Front Med (Lausanne). 2026 Apr 8;13:1785729. doi: 10.3389/fmed.2026.1785729 (PMC13099859; doi:10.3389/fmed.2026.1785729)
Supplement: Supplementary file 1 [file Table_1.XLS]

## Sheet: Hoja1
What is your age?	Select your gender	What is your academic cycle or semester?	Do you have previous experience in clinical practice?	Ha utilizado simuladores clínicos antes	I have had sufficient access to clinical simulators during my training.	The university’s infrastructure facilitates the use of clinical simulators.	The number of available simulators is sufficient for students.	Instructors consistently encourage the use of clinical simulators.	Access to clinical simulators has allowed me to practice multiple times.	The use of clinical simulators has helped me improve my practical skills.	I believe I have strengthened my ability to perform clinical procedures.	Simulation has increased my accuracy in performing techniques.	Simulators have allowed me to correct mistakes without affecting real patients.	Practice with simulators has increased my confidence in clinical procedures.	The learning obtained is transferable to real clinical scenarios.	Simulations have strengthened my clinical judgment in decision-making.	The use of clinical simulators has fostered the development of my critical thinking.	Simulation has improved my ability to work in a team.	Communication among peers is reinforced during simulations.	The dynamics of simulation promote collaboration among students.	The simulator has allowed me to assume specific roles within a team.	Practice in simulated settings strengthens empathy with other participants.	Simulation exercises foster shared responsibility within the group.	I feel more confident in facing clinical procedures after using simulators.	Simulation has reduced my anxiety levels during clinical emergencies.	Training with simulators has prepared me to act under pressure.	I consider clinical simulation essential for my professional training.	Experience with simulators motivates me to continue improving my competencies.	The use of clinical simulators is an innovative methodology in my field.	Simulations represent added value to my learning process.	Clinical simulation effectively complements theoretical teaching.	The results obtained in the simulators reflect my academic progress.	I would recommend the implementation of clinical simulators in all practical subjects.
22 years old	Female	First cycle	No	No	3 Neither agree nor disagree	3 Neither agree nor disagree	3 Neither agree nor disagree	3 Neither agree nor disagree	3 Neither agree nor disagree	3 Neither agree nor disagree	3 Neither agree nor disagree	3 Neither agree nor disagree	3 Neither agree nor disagree	3 Neither agree nor disagree	3 Neither agree nor disagree	3 Neither agree nor disagree	3 Neither agree nor disagree	3 Neither agree nor disagree	3 Neither agree nor disagree	3 Neither agree nor disagree	3 Neither agree nor disagree	3 Neither agree nor disagree	3 Neither agree nor disagree	3 Neither agree nor disagree	3 Neither agree nor disagree	3 Neither agree nor disagree	3 Neither agree nor disagree	3 Neither agree nor disagree	3 Neither agree nor disagree	3 Neither agree nor disagree	3 Neither agree nor disagree	3 Neither agree nor disagree	3 Neither agree nor disagree
18 years old	Female	First cycle	No	No	2 Disagree	4 Agree	3 Neither agree nor disagree	3 Neither agree nor disagree	2 Disagree	3 Neither agree nor disagree	3 Neither agree nor disagree	3 Neither agree nor disagree	3 Neither agree nor disagree	2 Disagree	4 Agree	3 Neither agree nor disagree	3 Neither agree nor disagree	4 Agree	4 Agree	4 Agree	3 Neither agree nor disagree	4 Agree	3 Neither agree nor disagree	3 Neither agree nor disagree	3 Neither agree nor disagree	3 Neither agree nor disagree	3 Neither agree nor disagree	3 Neither agree nor disagree	4 Agree	4 Agree	3 Neither agree nor disagree	3 Neither agree nor disagree	4 Agree
18 years old	Female	First cycle	No	No	1 Strongly disagree	1 Strongly disagree	1 Strongly disagree	1 Strongly disagree	1 Strongly disagree	1 Strongly disagree	1 Strongly disagree	1 Strongly disagree	1 Strongly disagree	1 Strongly disagree	1 Strongly disagree	1 Strongly disagree	1 Strongly disagree	2 Disagree	1 Strongly disagree	1 Strongly disagree	1 Strongly disagree	1 Strongly disagree	1 Strongly disagree	1 Strongly disagree	1 Strongly disagree	1 Strongly disagree	1 Strongly disagree	1 Strongly disagree	5 Strongly agree	5 Strongly agree	5 Strongly agree	1 Strongly disagree	1 Strongly disagree
24 years old	Male	First cycle	yes	yes	4 Agree	4 Agree	4 Agree	4 Agree	4 Agree	4 Agree	4 Agree	4 Agree	4 Agree	4 Agree	4 Agree	4 Agree	4 Agree	4 Agree	4 Agree	4 Agree	4 Agree	4 Agree	4 Agree	4 Agree	4 Agree	4 Agree	4 Agree	4 Agree	4 Agree	4 Agree	4 Agree	4 Agree	4 Agree
17 years old	Female	First cycle	No	No	3 Neither agree nor disagree	4 Agree	4 Agree	4 Agree	4 Agree	3 Neither agree nor disagree	4 Agree	4 Agree	4 Agree	4 Agree	4 Agree	4 Agree	4 Agree	4 Agree	4 Agree	4 Agree	3 Neither agree nor disagree	4 Agree	4 Agree	3 Neither agree nor disagree	4 Agree	4 Agree	4 Agree	4 Agree	4 Agree	4 Agree	4 Agree	4 Agree	3 Neither agree nor disagree
17 years old	Female	First cycle	No	No	1 Strongly disagree	1 Strongly disagree	4 Agree	4 Agree	4 Agree	1 Strongly disagree	4 Agree	4 Agree	4 Agree	4 Agree	3 Neither agree nor disagree	3 Neither agree nor disagree	3 Neither agree nor disagree	3 Neither agree nor disagree	3 Neither agree nor disagree	4 Agree	2 Disagree	3 Neither agree nor disagree	4 Agree	4 Agree	5 Strongly agree	2 Disagree	4 Agree	2 Disagree	4 Agree	4 Agree	4 Agree	4 Agree	4 Agree
17 years old	Female	First cycle	No	No	2 Disagree	4 Agree	4 Agree	4 Agree	4 Agree	4 Agree	4 Agree	4 Agree	4 Agree	4 Agree	4 Agree	4 Agree	4 Agree	4 Agree	4 Agree	4 Agree	4 Agree	4 Agree	4 Agree	3 Neither agree nor disagree	4 Agree	4 Agree	4 Agree	4 Agree	4 Agree	4 Agree	4 Agree	4 Agree	4 Agree
17 years old	Female	First cycle	No	No	4 Agree	1 Strongly disagree	3 Neither agree nor disagree	4 Agree	3 Neither agree nor disagree	4 Agree	4 Agree	4 Agree	3 Neither agree nor disagree	3 Neither agree nor disagree	3 Neither agree nor disagree	2 Disagree	4 Agree	2 Disagree	2 Disagree	1 Strongly disagree	4 Agree	4 Agree	4 Agree	2 Disagree	4 Agree	4 Agree	4 Agree	4 Agree	4 Agree	4 Agree	4 Agree	3 Neither agree nor disagree	4 Agree
17 years old	Female	First cycle	No	No	4 Agree	4 Agree	4 Agree	4 Agree	4 Agree	4 Agree	4 Agree	4 Agree	4 Agree	4 Agree	4 Agree	4 Agree	4 Agree	4 Agree	4 Agree	4 Agree	4 Agree	4 Agree	4 Agree	4 Agree	4 Agree	4 Agree	4 Agree	4 Agree	4 Agree	4 Agree	4 Agree	4 Agree	4 Agree
17 years old	Female	First cycle	No	No	4 Agree	4 Agree	4 Agree	4 Agree	4 Agree	4 Agree	4 Agree	4 Agree	4 Agree	4 Agree	4 Agree	4 Agree	4 Agree	4 Agree	4 Agree	4 Agree	4 Agree	4 Agree	4 Agree	4 Agree	4 Agree	4 Agree	4 Agree	4 Agree	4 Agree	4 Agree	4 Agree	4 Agree	4 Agree
17 years old	Female	First cycle	No	No	4 Agree	4 Agree	4 Agree	3 Neither agree nor disagree	4 Agree	4 Agree	3 Neither agree nor disagree	4 Agree	4 Agree	4 Agree	4 Agree	3 Neither agree nor disagree	4 Agree	4 Agree	4 Agree	4 Agree	4 Agree	4 Agree	4 Agree	4 Agree	4 Agree	4 Agree	2 Disagree	4 Agree	4 Agree	4 Agree	4 Agree	4 Agree	3 Neither agree nor disagree
18 years old	Female	Second cycle	No	No	5 Strongly agree	5 Strongly agree	5 Strongly agree	5 Strongly agree	5 Strongly agree	5 Strongly agree	5 Strongly agree	5 Strongly agree	5 Strongly agree	5 Strongly agree	5 Strongly agree	5 Strongly agree	5 Strongly agree	5 Strongly agree	5 Strongly agree	5 Strongly agree	5 Strongly agree	5 Strongly agree	5 Strongly agree	5 Strongly agree	5 Strongly agree	5 Strongly agree	5 Strongly agree	5 Strongly agree	5 Strongly agree	5 Strongly agree	5 Strongly agree	5 Strongly agree	5 Strongly agree
19 years old	Female	First cycle	yes	No	1 Strongly disagree	4 Agree	4 Agree	1 Strongly disagree	1 Strongly disagree	4 Agree	4 Agree	1 Strongly disagree	4 Agree	4 Agree	4 Agree	1 Strongly disagree	4 Agree	4 Agree	4 Agree	5 Strongly agree	4 Agree	4 Agree	4 Agree	4 Agree	5 Strongly agree	4 Agree	4 Agree	4 Agree	5 Strongly agree	4 Agree	5 Strongly agree	4 Agree	4 Agree
17 years old	Female	First cycle	yes	yes	4 Agree	1 Strongly disagree	3 Neither agree nor disagree	4 Agree	5 Strongly agree	4 Agree	4 Agree	4 Agree	3 Neither agree nor disagree	4 Agree	4 Agree	4 Agree	4 Agree	4 Agree	4 Agree	4 Agree	4 Agree	4 Agree	4 Agree	4 Agree	4 Agree	4 Agree	5 Strongly agree	4 Agree	4 Agree	4 Agree	4 Agree	4 Agree	5 Strongly agree
19 years old	Female	First cycle	No	No	3 Neither agree nor disagree	3 Neither agree nor disagree	3 Neither agree nor disagree	3 Neither agree nor disagree	2 Disagree	5 Strongly agree	3 Neither agree nor disagree	4 Agree	5 Strongly agree	5 Strongly agree	5 Strongly agree	5 Strongly agree	5 Strongly agree	5 Strongly agree	5 Strongly agree	5 Strongly agree	5 Strongly agree	5 Strongly agree	4 Agree	5 Strongly agree	5 Strongly agree	5 Strongly agree	5 Strongly agree	5 Strongly agree	5 Strongly agree	5 Strongly agree	5 Strongly agree	5 Strongly agree	5 Strongly agree
21 years old	Female	Fourth cycle	yes	yes	2 Disagree	2 Disagree	4 Agree	2 Disagree	2 Disagree	2 Disagree	3 Neither agree nor disagree	3 Neither agree nor disagree	4 Agree	4 Agree	3 Neither agree nor disagree	3 Neither agree nor disagree	4 Agree	4 Agree	4 Agree	4 Agree	4 Agree	4 Agree	4 Agree	3 Neither agree nor disagree	3 Neither agree nor disagree	3 Neither agree nor disagree	4 Agree	4 Agree	4 Agree	4 Agree	4 Agree	4 Agree	4 Agree
24 years old	Female	Ninth cycle	yes	No	2 Disagree	1 Strongly disagree	1 Strongly disagree	2 Disagree	2 Disagree	2 Disagree	2 Disagree	2 Disagree	2 Disagree	2 Disagree	2 Disagree	2 Disagree	2 Disagree	2 Disagree	2 Disagree	2 Disagree	2 Disagree	4 Agree	4 Agree	4 Agree	4 Agree	2 Disagree	4 Agree	3 Neither agree nor disagree	4 Agree	4 Agree	4 Agree	4 Agree	4 Agree
24 years old	Female	Ninth cycle	yes	yes	2 Disagree	3 Neither agree nor disagree	3 Neither agree nor disagree	3 Neither agree nor disagree	3 Neither agree nor disagree	4 Agree	4 Agree	4 Agree	3 Neither agree nor disagree	4 Agree	4 Agree	4 Agree	4 Agree	4 Agree	3 Neither agree nor disagree	3 Neither agree nor disagree	3 Neither agree nor disagree	4 Agree	4 Agree	3 Neither agree nor disagree	3 Neither agree nor disagree	3 Neither agree nor disagree	3 Neither agree nor disagree	3 Neither agree nor disagree	5 Strongly agree	4 Agree	4 Agree	3 Neither agree nor disagree	5 Strongly agree
17 years old	Female	First cycle	No	No	3 Neither agree nor disagree	3 Neither agree nor disagree	3 Neither agree nor disagree	3 Neither agree nor disagree	3 Neither agree nor disagree	3 Neither agree nor disagree	3 Neither agree nor disagree	3 Neither agree nor disagree	3 Neither agree nor disagree	3 Neither agree nor disagree	3 Neither agree nor disagree	3 Neither agree nor disagree	3 Neither agree nor disagree	3 Neither agree nor disagree	3 Neither agree nor disagree	3 Neither agree nor disagree	3 Neither agree nor disagree	3 Neither agree nor disagree	3 Neither agree nor disagree	3 Neither agree nor disagree	3 Neither agree nor disagree	3 Neither agree nor disagree	4 Agree	3 Neither agree nor disagree	4 Agree	4 Agree	4 Agree	3 Neither agree nor disagree	4 Agree
19 years old	Female	Third cycle	yes	yes	3 Neither agree nor disagree	2 Disagree	2 Disagree	2 Disagree	2 Disagree	2 Disagree	2 Disagree	2 Disagree	2 Disagree	2 Disagree	2 Disagree	2 Disagree	2 Disagree	2 Disagree	2 Disagree	2 Disagree	2 Disagree	2 Disagree	2 Disagree	2 Disagree	2 Disagree	2 Disagree	2 Disagree	2 Disagree	2 Disagree	2 Disagree	2 Disagree	2 Disagree	2 Disagree
17 years old	Female	First cycle	No	No	4 Agree	5 Strongly agree	3 Neither agree nor disagree	4 Agree	5 Strongly agree	5 Strongly agree	3 Neither agree nor disagree	4 Agree	4 Agree	3 Neither agree nor disagree	3 Neither agree nor disagree	3 Neither agree nor disagree	3 Neither agree nor disagree	5 Strongly agree	5 Strongly agree	5 Strongly agree	4 Agree	4 Agree	5 Strongly agree	3 Neither agree nor disagree	3 Neither agree nor disagree	3 Neither agree nor disagree	4 Agree	5 Strongly agree	4 Agree	5 Strongly agree	5 Strongly agree	4 Agree	5 Strongly agree
18 years old	Female	Second cycle	No	No	3 Neither agree nor disagree	3 Neither agree nor disagree	2 Disagree	3 Neither agree nor disagree	3 Neither agree nor disagree	3 Neither agree nor disagree	3 Neither agree nor disagree	3 Neither agree nor disagree	3 Neither agree nor disagree	3 Neither agree nor disagree	3 Neither agree nor disagree	3 Neither agree nor disagree	3 Neither agree nor disagree	2 Disagree	2 Disagree	2 Disagree	3 Neither agree nor disagree	3 Neither agree nor disagree	2 Disagree	2 Disagree	2 Disagree	3 Neither agree nor disagree	2 Disagree	2 Disagree	3 Neither agree nor disagree	3 Neither agree nor disagree	2 Disagree	2 Disagree	2 Disagree
20 years old	Female	First cycle	No	No	2 Disagree	4 Agree	3 Neither agree nor disagree	3 Neither agree nor disagree	2 Disagree	4 Agree	4 Agree	2 Disagree	3 Neither agree nor disagree	3 Neither agree nor disagree	4 Agree	3 Neither agree nor disagree	4 Agree	4 Agree	3 Neither agree nor disagree	3 Neither agree nor disagree	3 Neither agree nor disagree	4 Agree	4 Agree	3 Neither agree nor disagree	3 Neither agree nor disagree	4 Agree	3 Neither agree nor disagree	4 Agree	4 Agree	4 Agree	3 Neither agree nor disagree	4 Agree	4 Agree
27 years old	Female	Ninth cycle	No	No	1 Strongly disagree	1 Strongly disagree	1 Strongly disagree	1 Strongly disagree	1 Strongly disagree	1 Strongly disagree	1 Strongly disagree	1 Strongly disagree	1 Strongly disagree	1 Strongly disagree	1 Strongly disagree	1 Strongly disagree	1 Strongly disagree	1 Strongly disagree	1 Strongly disagree	1 Strongly disagree	1 Strongly disagree	1 Strongly disagree	1 Strongly disagree	1 Strongly disagree	1 Strongly disagree	1 Strongly disagree	1 Strongly disagree	1 Strongly disagree	1 Strongly disagree	1 Strongly disagree	1 Strongly disagree	1 Strongly disagree	1 Strongly disagree
20 years old	Female	First cycle	No	No	2 Disagree	3 Neither agree nor disagree	3 Neither agree nor disagree	3 Neither agree nor disagree	3 Neither agree nor disagree	4 Agree	4 Agree	4 Agree	4 Agree	4 Agree	4 Agree	4 Agree	4 Agree	4 Agree	4 Agree	4 Agree	4 Agree	4 Agree	4 Agree	4 Agree	4 Agree	4 Agree	4 Agree	4 Agree	4 Agree	4 Agree	4 Agree	4 Agree	4 Agree
20 years old	Female	First cycle	No	No	4 Agree	4 Agree	4 Agree	4 Agree	4 Agree	4 Agree	4 Agree	4 Agree	4 Agree	4 Agree	4 Agree	4 Agree	4 Agree	2 Disagree	4 Agree	2 Disagree	2 Disagree	3 Neither agree nor disagree	2 Disagree	3 Neither agree nor disagree	3 Neither agree nor disagree	3 Neither agree nor disagree	3 Neither agree nor disagree	3 Neither agree nor disagree	3 Neither agree nor disagree	3 Neither agree nor disagree	3 Neither agree nor disagree	3 Neither agree nor disagree	3 Neither agree nor disagree
20 years old	Female	First cycle	No	No	4 Agree	4 Agree	4 Agree	4 Agree	4 Agree	4 Agree	4 Agree	4 Agree	4 Agree	4 Agree	4 Agree	5 Strongly agree	5 Strongly agree	4 Agree	4 Agree	4 Agree	4 Agree	4 Agree	4 Agree	4 Agree	4 Agree	4 Agree	4 Agree	4 Agree	4 Agree	4 Agree	4 Agree	4 Agree	4 Agree
18 years old	Female	Third cycle	No	No	3 Neither agree nor disagree	4 Agree	4 Agree	4 Agree	4 Agree	3 Neither agree nor disagree	3 Neither agree nor disagree	3 Neither agree nor disagree	3 Neither agree nor disagree	3 Neither agree nor disagree	3 Neither agree nor disagree	3 Neither agree nor disagree	3 Neither agree nor disagree	4 Agree	4 Agree	4 Agree	4 Agree	4 Agree	4 Agree	3 Neither agree nor disagree	4 Agree	3 Neither agree nor disagree	3 Neither agree nor disagree	4 Agree	4 Agree	4 Agree	4 Agree	4 Agree	4 Agree
21 years old	Female	Third cycle	No	No	4 Agree	4 Agree	4 Agree	4 Agree	2 Disagree	3 Neither agree nor disagree	3 Neither agree nor disagree	3 Neither agree nor disagree	3 Neither agree nor disagree	3 Neither agree nor disagree	3 Neither agree nor disagree	3 Neither agree nor disagree	3 Neither agree nor disagree	3 Neither agree nor disagree	3 Neither agree nor disagree	3 Neither agree nor disagree	3 Neither agree nor disagree	3 Neither agree nor disagree	3 Neither agree nor disagree	3 Neither agree nor disagree	3 Neither agree nor disagree	3 Neither agree nor disagree	3 Neither agree nor disagree	3 Neither agree nor disagree	4 Agree	4 Agree	4 Agree	4 Agree	4 Agree
19 years old	Female	Third cycle	No	No	3 Neither agree nor disagree	3 Neither agree nor disagree	3 Neither agree nor disagree	3 Neither agree nor disagree	3 Neither agree nor disagree	3 Neither agree nor disagree	3 Neither agree nor disagree	3 Neither agree nor disagree	3 Neither agree nor disagree	3 Neither agree nor disagree	3 Neither agree nor disagree	3 Neither agree nor disagree	3 Neither agree nor disagree	3 Neither agree nor disagree	3 Neither agree nor disagree	3 Neither agree nor disagree	3 Neither agree nor disagree	3 Neither agree nor disagree	3 Neither agree nor disagree	3 Neither agree nor disagree	3 Neither agree nor disagree	3 Neither agree nor disagree	3 Neither agree nor disagree	3 Neither agree nor disagree	3 Neither agree nor disagree	3 Neither agree nor disagree	3 Neither agree nor disagree	3 Neither agree nor disagree	3 Neither agree nor disagree
19 years old	Female	Third cycle	yes	yes	2 Disagree	2 Disagree	2 Disagree	2 Disagree	2 Disagree	2 Disagree	2 Disagree	2 Disagree	2 Disagree	2 Disagree	2 Disagree	2 Disagree	2 Disagree	2 Disagree	2 Disagree	2 Disagree	2 Disagree	2 Disagree	2 Disagree	2 Disagree	2 Disagree	2 Disagree	2 Disagree	2 Disagree	2 Disagree	2 Disagree	2 Disagree	2 Disagree	2 Disagree
20 years old	Female	Third cycle	No	No	1 Strongly disagree	3 Neither agree nor disagree	3 Neither agree nor disagree	3 Neither agree nor disagree	3 Neither agree nor disagree	3 Neither agree nor disagree	3 Neither agree nor disagree	3 Neither agree nor disagree	3 Neither agree nor disagree	3 Neither agree nor disagree	3 Neither agree nor disagree	3 Neither agree nor disagree	3 Neither agree nor disagree	3 Neither agree nor disagree	3 Neither agree nor disagree	3 Neither agree nor disagree	3 Neither agree nor disagree	3 Neither agree nor disagree	3 Neither agree nor disagree	3 Neither agree nor disagree	3 Neither agree nor disagree	3 Neither agree nor disagree	3 Neither agree nor disagree	3 Neither agree nor disagree	3 Neither agree nor disagree	3 Neither agree nor disagree	3 Neither agree nor disagree	3 Neither agree nor disagree	4 Agree
24 years old	Female	Third cycle	No	No	3 Neither agree nor disagree	3 Neither agree nor disagree	2 Disagree	3 Neither agree nor disagree	3 Neither agree nor disagree	3 Neither agree nor disagree	3 Neither agree nor disagree	3 Neither agree nor disagree	3 Neither agree nor disagree	3 Neither agree nor disagree	3 Neither agree nor disagree	3 Neither agree nor disagree	3 Neither agree nor disagree	3 Neither agree nor disagree	3 Neither agree nor disagree	3 Neither agree nor disagree	3 Neither agree nor disagree	3 Neither agree nor disagree	3 Neither agree nor disagree	3 Neither agree nor disagree	3 Neither agree nor disagree	3 Neither agree nor disagree	5 Strongly agree	5 Strongly agree	5 Strongly agree	5 Strongly agree	5 Strongly agree	5 Strongly agree	5 Strongly agree
20 years old	Female	Third cycle	No	No	3 Neither agree nor disagree	3 Neither agree nor disagree	3 Neither agree nor disagree	3 Neither agree nor disagree	3 Neither agree nor disagree	3 Neither agree nor disagree	3 Neither agree nor disagree	3 Neither agree nor disagree	3 Neither agree nor disagree	3 Neither agree nor disagree	3 Neither agree nor disagree	3 Neither agree nor disagree	3 Neither agree nor disagree	3 Neither agree nor disagree	3 Neither agree nor disagree	3 Neither agree nor disagree	3 Neither agree nor disagree	4 Agree	3 Neither agree nor disagree	3 Neither agree nor disagree	3 Neither agree nor disagree	3 Neither agree nor disagree	3 Neither agree nor disagree	3 Neither agree nor disagree	3 Neither agree nor disagree	3 Neither agree nor disagree	3 Neither agree nor disagree	3 Neither agree nor disagree	3 Neither agree nor disagree
18 years old	Female	Third cycle	No	No	1 Strongly disagree	1 Strongly disagree	1 Strongly disagree	1 Strongly disagree	1 Strongly disagree	1 Strongly disagree	1 Strongly disagree	1 Strongly disagree	1 Strongly disagree	1 Strongly disagree	1 Strongly disagree	1 Strongly disagree	1 Strongly disagree	1 Strongly disagree	1 Strongly disagree	1 Strongly disagree	1 Strongly disagree	1 Strongly disagree	1 Strongly disagree	1 Strongly disagree	1 Strongly disagree	1 Strongly disagree	1 Strongly disagree	1 Strongly disagree	1 Strongly disagree	1 Strongly disagree	1 Strongly disagree	1 Strongly disagree	1 Strongly disagree
18 years old	Female	Third cycle	No	No	3 Neither agree nor disagree	4 Agree	3 Neither agree nor disagree	4 Agree	3 Neither agree nor disagree	4 Agree	3 Neither agree nor disagree	4 Agree	4 Agree	4 Agree	4 Agree	4 Agree	4 Agree	4 Agree	4 Agree	4 Agree	4 Agree	4 Agree	4 Agree	4 Agree	4 Agree	4 Agree	4 Agree	4 Agree	4 Agree	4 Agree	4 Agree	4 Agree	4 Agree
19 years old	Female	Third cycle	No	No	3 Neither agree nor disagree	3 Neither agree nor disagree	3 Neither agree nor disagree	3 Neither agree nor disagree	3 Neither agree nor disagree	3 Neither agree nor disagree	3 Neither agree nor disagree	3 Neither agree nor disagree	3 Neither agree nor disagree	3 Neither agree nor disagree	3 Neither agree nor disagree	3 Neither agree nor disagree	3 Neither agree nor disagree	3 Neither agree nor disagree	3 Neither agree nor disagree	3 Neither agree nor disagree	3 Neither agree nor disagree	3 Neither agree nor disagree	3 Neither agree nor disagree	3 Neither agree nor disagree	3 Neither agree nor disagree	3 Neither agree nor disagree	3 Neither agree nor disagree	3 Neither agree nor disagree	3 Neither agree nor disagree	3 Neither agree nor disagree	3 Neither agree nor disagree	3 Neither agree nor disagree	3 Neither agree nor disagree
19 years old	Female	Third cycle	yes	No	4 Agree	2 Disagree	2 Disagree	2 Disagree	4 Agree	4 Agree	2 Disagree	4 Agree	2 Disagree	4 Agree	4 Agree	4 Agree	4 Agree	4 Agree	4 Agree	4 Agree	4 Agree	4 Agree	4 Agree	4 Agree	4 Agree	4 Agree	4 Agree	4 Agree	4 Agree	4 Agree	4 Agree	4 Agree	4 Agree
18 years old	Female	Fourth cycle	No	No	2 Disagree	2 Disagree	2 Disagree	2 Disagree	2 Disagree	4 Agree	3 Neither agree nor disagree	3 Neither agree nor disagree	3 Neither agree nor disagree	2 Disagree	3 Neither agree nor disagree	2 Disagree	2 Disagree	4 Agree	4 Agree	3 Neither agree nor disagree	3 Neither agree nor disagree	3 Neither agree nor disagree	3 Neither agree nor disagree	3 Neither agree nor disagree	3 Neither agree nor disagree	3 Neither agree nor disagree	3 Neither agree nor disagree	3 Neither agree nor disagree	4 Agree	4 Agree	3 Neither agree nor disagree	4 Agree	3 Neither agree nor disagree
20 years old	Female	Third cycle	No	No	4 Agree	4 Agree	3 Neither agree nor disagree	4 Agree	4 Agree	4 Agree	4 Agree	4 Agree	4 Agree	4 Agree	4 Agree	4 Agree	4 Agree	4 Agree	4 Agree	4 Agree	4 Agree	4 Agree	4 Agree	4 Agree	4 Agree	4 Agree	4 Agree	4 Agree	4 Agree	4 Agree	4 Agree	4 Agree	4 Agree
20 years old	Female	Third cycle	No	No	4 Agree	4 Agree	4 Agree	4 Agree	4 Agree	4 Agree	4 Agree	4 Agree	4 Agree	4 Agree	4 Agree	4 Agree	4 Agree	4 Agree	4 Agree	4 Agree	4 Agree	4 Agree	4 Agree	4 Agree	4 Agree	4 Agree	4 Agree	4 Agree	4 Agree	4 Agree	4 Agree	4 Agree	4 Agree
21 years old	Female	Fourth cycle	No	No	3 Neither agree nor disagree	3 Neither agree nor disagree	3 Neither agree nor disagree	3 Neither agree nor disagree	3 Neither agree nor disagree	3 Neither agree nor disagree	3 Neither agree nor disagree	3 Neither agree nor disagree	3 Neither agree nor disagree	3 Neither agree nor disagree	3 Neither agree nor disagree	3 Neither agree nor disagree	3 Neither agree nor disagree	3 Neither agree nor disagree	3 Neither agree nor disagree	3 Neither agree nor disagree	3 Neither agree nor disagree	3 Neither agree nor disagree	3 Neither agree nor disagree	3 Neither agree nor disagree	3 Neither agree nor disagree	3 Neither agree nor disagree	3 Neither agree nor disagree	3 Neither agree nor disagree	3 Neither agree nor disagree	3 Neither agree nor disagree	3 Neither agree nor disagree	3 Neither agree nor disagree	3 Neither agree nor disagree
19 years old	Female	Third cycle	No	No	2 Disagree	4 Agree	4 Agree	4 Agree	4 Agree	4 Agree	4 Agree	4 Agree	4 Agree	4 Agree	4 Agree	4 Agree	4 Agree	4 Agree	4 Agree	4 Agree	4 Agree	4 Agree	4 Agree	4 Agree	4 Agree	4 Agree	4 Agree	4 Agree	4 Agree	4 Agree	4 Agree	4 Agree	4 Agree
22 years old	Female	Third cycle	No	No	3 Neither agree nor disagree	3 Neither agree nor disagree	3 Neither agree nor disagree	3 Neither agree nor disagree	3 Neither agree nor disagree	3 Neither agree nor disagree	3 Neither agree nor disagree	3 Neither agree nor disagree	3 Neither agree nor disagree	3 Neither agree nor disagree	3 Neither agree nor disagree	3 Neither agree nor disagree	3 Neither agree nor disagree	3 Neither agree nor disagree	3 Neither agree nor disagree	3 Neither agree nor disagree	3 Neither agree nor disagree	3 Neither agree nor disagree	3 Neither agree nor disagree	3 Neither agree nor disagree	3 Neither agree nor disagree	3 Neither agree nor disagree	3 Neither agree nor disagree	3 Neither agree nor disagree	3 Neither agree nor disagree	3 Neither agree nor disagree	3 Neither agree nor disagree	3 Neither agree nor disagree	3 Neither agree nor disagree
20 years old	Female	Seventh cycle	yes	No	1 Strongly disagree	1 Strongly disagree	3 Neither agree nor disagree	3 Neither agree nor disagree	3 Neither agree nor disagree	3 Neither agree nor disagree	3 Neither agree nor disagree	3 Neither agree nor disagree	3 Neither agree nor disagree	3 Neither agree nor disagree	3 Neither agree nor disagree	3 Neither agree nor disagree	3 Neither agree nor disagree	3 Neither agree nor disagree	3 Neither agree nor disagree	3 Neither agree nor disagree	3 Neither agree nor disagree	3 Neither agree nor disagree	3 Neither agree nor disagree	3 Neither agree nor disagree	3 Neither agree nor disagree	3 Neither agree nor disagree	3 Neither agree nor disagree	3 Neither agree nor disagree	3 Neither agree nor disagree	3 Neither agree nor disagree	3 Neither agree nor disagree	3 Neither agree nor disagree	3 Neither agree nor disagree
21 years old	Female	Sixth cycle	yes	No	4 Agree	4 Agree	2 Disagree	3 Neither agree nor disagree	4 Agree	4 Agree	3 Neither agree nor disagree	4 Agree	3 Neither agree nor disagree	4 Agree	3 Neither agree nor disagree	3 Neither agree nor disagree	4 Agree	3 Neither agree nor disagree	3 Neither agree nor disagree	4 Agree	4 Agree	4 Agree	3 Neither agree nor disagree	4 Agree	4 Agree	4 Agree	4 Agree	4 Agree	4 Agree	4 Agree	4 Agree	4 Agree	4 Agree
21 years old	Female	Sixth cycle	yes	yes	3 Neither agree nor disagree	3 Neither agree nor disagree	3 Neither agree nor disagree	3 Neither agree nor disagree	3 Neither agree nor disagree	3 Neither agree nor disagree	3 Neither agree nor disagree	3 Neither agree nor disagree	3 Neither agree nor disagree	3 Neither agree nor disagree	3 Neither agree nor disagree	3 Neither agree nor disagree	3 Neither agree nor disagree	3 Neither agree nor disagree	3 Neither agree nor disagree	3 Neither agree nor disagree	3 Neither agree nor disagree	3 Neither agree nor disagree	3 Neither agree nor disagree	3 Neither agree nor disagree	3 Neither agree nor disagree	3 Neither agree nor disagree	3 Neither agree nor disagree	3 Neither agree nor disagree	3 Neither agree nor disagree	3 Neither agree nor disagree	3 Neither agree nor disagree	3 Neither agree nor disagree	3 Neither agree nor disagree
21 years old	Male	Sixth cycle	No	No	1 Strongly disagree	1 Strongly disagree	1 Strongly disagree	1 Strongly disagree	1 Strongly disagree	1 Strongly disagree	1 Strongly disagree	1 Strongly disagree	1 Strongly disagree	1 Strongly disagree	2 Disagree	2 Disagree	1 Strongly disagree	2 Disagree	2 Disagree	2 Disagree	2 Disagree	3 Neither agree nor disagree	4 Agree	2 Disagree	2 Disagree	2 Disagree	2 Disagree	2 Disagree	1 Strongly disagree	1 Strongly disagree	1 Strongly disagree	1 Strongly disagree	1 Strongly disagree
21 years old	Female	Sixth cycle	yes	yes	4 Agree	4 Agree	2 Disagree	4 Agree	4 Agree	4 Agree	3 Neither agree nor disagree	4 Agree	4 Agree	4 Agree	4 Agree	4 Agree	4 Agree	4 Agree	4 Agree	4 Agree	4 Agree	4 Agree	4 Agree	4 Agree	3 Neither agree nor disagree	4 Agree	5 Strongly agree	4 Agree	4 Agree	4 Agree	4 Agree	4 Agree	4 Agree
21 years old	Female	Third cycle	No	No	3 Neither agree nor disagree	4 Agree	2 Disagree	3 Neither agree nor disagree	3 Neither agree nor disagree	3 Neither agree nor disagree	4 Agree	4 Agree	3 Neither agree nor disagree	4 Agree	3 Neither agree nor disagree	4 Agree	4 Agree	4 Agree	4 Agree	4 Agree	4 Agree	4 Agree	4 Agree	4 Agree	4 Agree	4 Agree	4 Agree	4 Agree	4 Agree	4 Agree	4 Agree	3 Neither agree nor disagree	4 Agree
20 years old	Female	Sixth cycle	yes	No	2 Disagree	3 Neither agree nor disagree	1 Strongly disagree	2 Disagree	1 Strongly disagree	3 Neither agree nor disagree	3 Neither agree nor disagree	4 Agree	3 Neither agree nor disagree	3 Neither agree nor disagree	3 Neither agree nor disagree	3 Neither agree nor disagree	3 Neither agree nor disagree	4 Agree	4 Agree	4 Agree	3 Neither agree nor disagree	3 Neither agree nor disagree	3 Neither agree nor disagree	3 Neither agree nor disagree	4 Agree	3 Neither agree nor disagree	4 Agree	3 Neither agree nor disagree	4 Agree	4 Agree	4 Agree	3 Neither agree nor disagree	5 Strongly agree
19 years old	Female	Sixth cycle	yes	No	3 Neither agree nor disagree	3 Neither agree nor disagree	2 Disagree	3 Neither agree nor disagree	3 Neither agree nor disagree	4 Agree	4 Agree	4 Agree	4 Agree	3 Neither agree nor disagree	4 Agree	4 Agree	3 Neither agree nor disagree	4 Agree	4 Agree	4 Agree	4 Agree	5 Strongly agree	4 Agree	4 Agree	3 Neither agree nor disagree	4 Agree	4 Agree	4 Agree	4 Agree	4 Agree	4 Agree	4 Agree	4 Agree
20 years old	Female	Sixth cycle	yes	yes	3 Neither agree nor disagree	2 Disagree	2 Disagree	2 Disagree	2 Disagree	4 Agree	4 Agree	4 Agree	4 Agree	4 Agree	4 Agree	4 Agree	4 Agree	4 Agree	4 Agree	4 Agree	4 Agree	4 Agree	4 Agree	4 Agree	4 Agree	4 Agree	4 Agree	4 Agree	4 Agree	4 Agree	4 Agree	4 Agree	5 Strongly agree
19 years old	Female	Sixth cycle	yes	No	3 Neither agree nor disagree	3 Neither agree nor disagree	2 Disagree	3 Neither agree nor disagree	3 Neither agree nor disagree	4 Agree	3 Neither agree nor disagree	4 Agree	4 Agree	4 Agree	4 Agree	4 Agree	4 Agree	4 Agree	5 Strongly agree	3 Neither agree nor disagree	4 Agree	4 Agree	5 Strongly agree	5 Strongly agree	3 Neither agree nor disagree	3 Neither agree nor disagree	5 Strongly agree	5 Strongly agree	3 Neither agree nor disagree	4 Agree	4 Agree	4 Agree	5 Strongly agree
19 years old	Female	Sixth cycle	yes	yes	4 Agree	4 Agree	4 Agree	4 Agree	4 Agree	4 Agree	4 Agree	4 Agree	4 Agree	4 Agree	4 Agree	4 Agree	4 Agree	4 Agree	4 Agree	4 Agree	4 Agree	4 Agree	4 Agree	4 Agree	4 Agree	4 Agree	4 Agree	4 Agree	4 Agree	4 Agree	4 Agree	4 Agree	4 Agree
19 years old	Female	Sixth cycle	yes	No	2 Disagree	3 Neither agree nor disagree	1 Strongly disagree	2 Disagree	2 Disagree	3 Neither agree nor disagree	4 Agree	3 Neither agree nor disagree	3 Neither agree nor disagree	4 Agree	4 Agree	3 Neither agree nor disagree	3 Neither agree nor disagree	4 Agree	4 Agree	4 Agree	4 Agree	4 Agree	4 Agree	4 Agree	4 Agree	4 Agree	4 Agree	4 Agree	4 Agree	4 Agree	4 Agree	4 Agree	5 Strongly agree
20 years old	Female	Sixth cycle	yes	No	3 Neither agree nor disagree	2 Disagree	2 Disagree	4 Agree	3 Neither agree nor disagree	4 Agree	4 Agree	4 Agree	3 Neither agree nor disagree	4 Agree	3 Neither agree nor disagree	3 Neither agree nor disagree	3 Neither agree nor disagree	2 Disagree	2 Disagree	2 Disagree	4 Agree	3 Neither agree nor disagree	4 Agree	4 Agree	4 Agree	4 Agree	4 Agree	4 Agree	4 Agree	4 Agree	4 Agree	4 Agree	4 Agree
20 years old	Female	Fourth cycle	No	No	3 Neither agree nor disagree	3 Neither agree nor disagree	1 Strongly disagree	2 Disagree	1 Strongly disagree	1 Strongly disagree	2 Disagree	2 Disagree	3 Neither agree nor disagree	3 Neither agree nor disagree	3 Neither agree nor disagree	3 Neither agree nor disagree	3 Neither agree nor disagree	3 Neither agree nor disagree	3 Neither agree nor disagree	5 Strongly agree	3 Neither agree nor disagree	4 Agree	4 Agree	3 Neither agree nor disagree	3 Neither agree nor disagree	3 Neither agree nor disagree	5 Strongly agree	5 Strongly agree	4 Agree	4 Agree	5 Strongly agree	3 Neither agree nor disagree	5 Strongly agree
19 years old	Female	Sixth cycle	yes	yes	3 Neither agree nor disagree	3 Neither agree nor disagree	3 Neither agree nor disagree	3 Neither agree nor disagree	3 Neither agree nor disagree	3 Neither agree nor disagree	3 Neither agree nor disagree	3 Neither agree nor disagree	3 Neither agree nor disagree	3 Neither agree nor disagree	3 Neither agree nor disagree	3 Neither agree nor disagree	3 Neither agree nor disagree	3 Neither agree nor disagree	3 Neither agree nor disagree	3 Neither agree nor disagree	3 Neither agree nor disagree	3 Neither agree nor disagree	3 Neither agree nor disagree	3 Neither agree nor disagree	3 Neither agree nor disagree	3 Neither agree nor disagree	3 Neither agree nor disagree	3 Neither agree nor disagree	3 Neither agree nor disagree	3 Neither agree nor disagree	4 Agree	4 Agree	5 Strongly agree
19 years old	Female	Sixth cycle	yes	No	3 Neither agree nor disagree	3 Neither agree nor disagree	2 Disagree	2 Disagree	2 Disagree	3 Neither agree nor disagree	4 Agree	3 Neither agree nor disagree	4 Agree	4 Agree	5 Strongly agree	4 Agree	4 Agree	4 Agree	4 Agree	4 Agree	4 Agree	4 Agree	4 Agree	4 Agree	4 Agree	4 Agree	4 Agree	4 Agree	4 Agree	4 Agree	4 Agree	4 Agree	4 Agree
25 years old	Female	Sixth cycle	No	No	3 Neither agree nor disagree	3 Neither agree nor disagree	2 Disagree	2 Disagree	3 Neither agree nor disagree	4 Agree	4 Agree	4 Agree	4 Agree	4 Agree	4 Agree	3 Neither agree nor disagree	4 Agree	4 Agree	3 Neither agree nor disagree	3 Neither agree nor disagree	3 Neither agree nor disagree	3 Neither agree nor disagree	4 Agree	4 Agree	4 Agree	4 Agree	4 Agree	4 Agree	4 Agree	3 Neither agree nor disagree	3 Neither agree nor disagree	3 Neither agree nor disagree	3 Neither agree nor disagree
21 years old	Female	Sixth cycle	yes	No	3 Neither agree nor disagree	3 Neither agree nor disagree	3 Neither agree nor disagree	4 Agree	4 Agree	4 Agree	4 Agree	3 Neither agree nor disagree	5 Strongly agree	4 Agree	4 Agree	4 Agree	4 Agree	5 Strongly agree	4 Agree	4 Agree	4 Agree	4 Agree	4 Agree	4 Agree	3 Neither agree nor disagree	4 Agree	5 Strongly agree	4 Agree	4 Agree	4 Agree	4 Agree	4 Agree	4 Agree
20 years old	Female	Sixth cycle	yes	No	2 Disagree	4 Agree	2 Disagree	4 Agree	2 Disagree	3 Neither agree nor disagree	4 Agree	3 Neither agree nor disagree	3 Neither agree nor disagree	4 Agree	3 Neither agree nor disagree	4 Agree	4 Agree	4 Agree	4 Agree	4 Agree	3 Neither agree nor disagree	4 Agree	3 Neither agree nor disagree	3 Neither agree nor disagree	3 Neither agree nor disagree	3 Neither agree nor disagree	3 Neither agree nor disagree	3 Neither agree nor disagree	4 Agree	4 Agree	4 Agree	3 Neither agree nor disagree	4 Agree
23 years old	Female	Sixth cycle	yes	No	2 Disagree	3 Neither agree nor disagree	3 Neither agree nor disagree	3 Neither agree nor disagree	3 Neither agree nor disagree	4 Agree	4 Agree	4 Agree	4 Agree	4 Agree	4 Agree	4 Agree	4 Agree	4 Agree	4 Agree	4 Agree	4 Agree	4 Agree	4 Agree	3 Neither agree nor disagree	3 Neither agree nor disagree	3 Neither agree nor disagree	3 Neither agree nor disagree	4 Agree	4 Agree	4 Agree	4 Agree	4 Agree	4 Agree
19 years old	Female	Sixth cycle	yes	yes	4 Agree	4 Agree	4 Agree	4 Agree	4 Agree	4 Agree	4 Agree	4 Agree	4 Agree	4 Agree	4 Agree	4 Agree	4 Agree	4 Agree	4 Agree	4 Agree	4 Agree	4 Agree	4 Agree	4 Agree	4 Agree	4 Agree	4 Agree	4 Agree	4 Agree	4 Agree	4 Agree	4 Agree	4 Agree
19 years old	Female	Sixth cycle	No	No	4 Agree	4 Agree	3 Neither agree nor disagree	4 Agree	4 Agree	4 Agree	4 Agree	4 Agree	4 Agree	3 Neither agree nor disagree	4 Agree	3 Neither agree nor disagree	4 Agree	4 Agree	4 Agree	4 Agree	4 Agree	4 Agree	4 Agree	4 Agree	3 Neither agree nor disagree	4 Agree	4 Agree	4 Agree	4 Agree	4 Agree	4 Agree	3 Neither agree nor disagree	4 Agree
19 years old	Female	Sixth cycle	yes	yes	2 Disagree	2 Disagree	1 Strongly disagree	4 Agree	4 Agree	3 Neither agree nor disagree	2 Disagree	2 Disagree	2 Disagree	2 Disagree	4 Agree	2 Disagree	2 Disagree	3 Neither agree nor disagree	4 Agree	4 Agree	3 Neither agree nor disagree	4 Agree	4 Agree	2 Disagree	2 Disagree	4 Agree	5 Strongly agree	4 Agree	5 Strongly agree	5 Strongly agree	5 Strongly agree	5 Strongly agree	5 Strongly agree
22 years old	Female	Sixth cycle	yes	yes	3 Neither agree nor disagree	3 Neither agree nor disagree	2 Disagree	4 Agree	4 Agree	4 Agree	3 Neither agree nor disagree	3 Neither agree nor disagree	3 Neither agree nor disagree	2 Disagree	3 Neither agree nor disagree	3 Neither agree nor disagree	3 Neither agree nor disagree	3 Neither agree nor disagree	4 Agree	4 Agree	3 Neither agree nor disagree	4 Agree	4 Agree	4 Agree	4 Agree	4 Agree	4 Agree	4 Agree	3 Neither agree nor disagree	3 Neither agree nor disagree	3 Neither agree nor disagree	3 Neither agree nor disagree	4 Agree
20 years old	Female	Seventh cycle	No	No	4 Agree	4 Agree	4 Agree	4 Agree	4 Agree	4 Agree	4 Agree	4 Agree	3 Neither agree nor disagree	4 Agree	4 Agree	4 Agree	4 Agree	4 Agree	4 Agree	4 Agree	4 Agree	4 Agree	4 Agree	3 Neither agree nor disagree	3 Neither agree nor disagree	3 Neither agree nor disagree	3 Neither agree nor disagree	3 Neither agree nor disagree	3 Neither agree nor disagree	2 Disagree	4 Agree	3 Neither agree nor disagree	5 Strongly agree
20 years old	Female	Sixth cycle	yes	No	2 Disagree	4 Agree	2 Disagree	2 Disagree	2 Disagree	5 Strongly agree	4 Agree	4 Agree	2 Disagree	4 Agree	2 Disagree	4 Agree	4 Agree	4 Agree	4 Agree	4 Agree	4 Agree	4 Agree	4 Agree	4 Agree	4 Agree	2 Disagree	2 Disagree	4 Agree	4 Agree	4 Agree	2 Disagree	4 Agree	4 Agree
20 years old	Female	Sixth cycle	No	yes	4 Agree	5 Strongly agree	2 Disagree	3 Neither agree nor disagree	4 Agree	4 Agree	4 Agree	4 Agree	5 Strongly agree	4 Agree	5 Strongly agree	4 Agree	4 Agree	4 Agree	4 Agree	4 Agree	4 Agree	4 Agree	4 Agree	4 Agree	4 Agree	3 Neither agree nor disagree	5 Strongly agree	5 Strongly agree	4 Agree	4 Agree	4 Agree	3 Neither agree nor disagree	5 Strongly agree
19 years old	Female	Third cycle	yes	yes	2 Disagree	2 Disagree	2 Disagree	2 Disagree	2 Disagree	4 Agree	4 Agree	4 Agree	4 Agree	4 Agree	4 Agree	4 Agree	4 Agree	4 Agree	4 Agree	4 Agree	4 Agree	4 Agree	4 Agree	4 Agree	4 Agree	4 Agree	4 Agree	4 Agree	4 Agree	4 Agree	4 Agree	4 Agree	4 Agree
19 years old	Female	Sixth cycle	yes	yes	3 Neither agree nor disagree	4 Agree	2 Disagree	4 Agree	4 Agree	4 Agree	4 Agree	4 Agree	4 Agree	4 Agree	4 Agree	4 Agree	4 Agree	4 Agree	4 Agree	3 Neither agree nor disagree	4 Agree	4 Agree	4 Agree	3 Neither agree nor disagree	3 Neither agree nor disagree	3 Neither agree nor disagree	3 Neither agree nor disagree	4 Agree	4 Agree	4 Agree	4 Agree	4 Agree	4 Agree
21 years old	Female	Sixth cycle	No	No	2 Disagree	2 Disagree	1 Strongly disagree	2 Disagree	1 Strongly disagree	1 Strongly disagree	3 Neither agree nor disagree	4 Agree	2 Disagree	2 Disagree	2 Disagree	2 Disagree	2 Disagree	2 Disagree	3 Neither agree nor disagree	3 Neither agree nor disagree	2 Disagree	3 Neither agree nor disagree	3 Neither agree nor disagree	2 Disagree	2 Disagree	2 Disagree	2 Disagree	2 Disagree	5 Strongly agree	4 Agree	5 Strongly agree	3 Neither agree nor disagree	5 Strongly agree
19 years old	Female	Sixth cycle	No	No	1 Strongly disagree	2 Disagree	2 Disagree	3 Neither agree nor disagree	2 Disagree	2 Disagree	4 Agree	2 Disagree	2 Disagree	2 Disagree	2 Disagree	2 Disagree	2 Disagree	2 Disagree	2 Disagree	4 Agree	4 Agree	4 Agree	4 Agree	4 Agree	2 Disagree	4 Agree	4 Agree	4 Agree	4 Agree	4 Agree	4 Agree	4 Agree	5 Strongly agree
30 years old	Female	Fifth cycle	yes	No	1 Strongly disagree	1 Strongly disagree	4 Agree	4 Agree	4 Agree	4 Agree	4 Agree	4 Agree	4 Agree	4 Agree	4 Agree	4 Agree	4 Agree	4 Agree	4 Agree	4 Agree	4 Agree	4 Agree	2 Disagree	3 Neither agree nor disagree	4 Agree	2 Disagree	4 Agree	4 Agree	4 Agree	4 Agree	4 Agree	4 Agree	2 Disagree
21 years old	Female	Sixth cycle	yes	yes	4 Agree	4 Agree	3 Neither agree nor disagree	4 Agree	4 Agree	4 Agree	4 Agree	4 Agree	4 Agree	4 Agree	3 Neither agree nor disagree	4 Agree	4 Agree	4 Agree	4 Agree	4 Agree	4 Agree	4 Agree	4 Agree	4 Agree	3 Neither agree nor disagree	4 Agree	4 Agree	4 Agree	4 Agree	4 Agree	4 Agree	4 Agree	4 Agree
19 years old	Female	Sixth cycle	yes	No	3 Neither agree nor disagree	3 Neither agree nor disagree	2 Disagree	3 Neither agree nor disagree	3 Neither agree nor disagree	3 Neither agree nor disagree	3 Neither agree nor disagree	3 Neither agree nor disagree	3 Neither agree nor disagree	3 Neither agree nor disagree	3 Neither agree nor disagree	3 Neither agree nor disagree	3 Neither agree nor disagree	3 Neither agree nor disagree	4 Agree	3 Neither agree nor disagree	3 Neither agree nor disagree	3 Neither agree nor disagree	3 Neither agree nor disagree	3 Neither agree nor disagree	4 Agree	3 Neither agree nor disagree	3 Neither agree nor disagree	3 Neither agree nor disagree	3 Neither agree nor disagree	3 Neither agree nor disagree	3 Neither agree nor disagree	3 Neither agree nor disagree	3 Neither agree nor disagree
20 years old	Female	Third cycle	No	No	3 Neither agree nor disagree	3 Neither agree nor disagree	3 Neither agree nor disagree	3 Neither agree nor disagree	3 Neither agree nor disagree	3 Neither agree nor disagree	3 Neither agree nor disagree	3 Neither agree nor disagree	3 Neither agree nor disagree	3 Neither agree nor disagree	3 Neither agree nor disagree	3 Neither agree nor disagree	3 Neither agree nor disagree	3 Neither agree nor disagree	3 Neither agree nor disagree	3 Neither agree nor disagree	3 Neither agree nor disagree	3 Neither agree nor disagree	3 Neither agree nor disagree	3 Neither agree nor disagree	3 Neither agree nor disagree	3 Neither agree nor disagree	3 Neither agree nor disagree	3 Neither agree nor disagree	3 Neither agree nor disagree	3 Neither agree nor disagree	3 Neither agree nor disagree	3 Neither agree nor disagree	3 Neither agree nor disagree
30 years old	Female	Fifth cycle	yes	yes	4 Agree	4 Agree	4 Agree	4 Agree	4 Agree	4 Agree	2 Disagree	2 Disagree	4 Agree	4 Agree	4 Agree	4 Agree	3 Neither agree nor disagree	4 Agree	4 Agree	3 Neither agree nor disagree	3 Neither agree nor disagree	4 Agree	3 Neither agree nor disagree	4 Agree	4 Agree	4 Agree	2 Disagree	4 Agree	4 Agree	4 Agree	4 Agree	3 Neither agree nor disagree	3 Neither agree nor disagree
19 years old	Female	Third cycle	yes	yes	4 Agree	4 Agree	3 Neither agree nor disagree	3 Neither agree nor disagree	3 Neither agree nor disagree	4 Agree	4 Agree	3 Neither agree nor disagree	3 Neither agree nor disagree	4 Agree	4 Agree	3 Neither agree nor disagree	4 Agree	4 Agree	4 Agree	4 Agree	4 Agree	4 Agree	4 Agree	4 Agree	4 Agree	4 Agree	4 Agree	4 Agree	4 Agree	4 Agree	4 Agree	4 Agree	3 Neither agree nor disagree
18 years old	Female	Fourth cycle	No	No	2 Disagree	2 Disagree	3 Neither agree nor disagree	3 Neither agree nor disagree	4 Agree	3 Neither agree nor disagree	3 Neither agree nor disagree	3 Neither agree nor disagree	3 Neither agree nor disagree	3 Neither agree nor disagree	3 Neither agree nor disagree	3 Neither agree nor disagree	3 Neither agree nor disagree	2 Disagree	2 Disagree	3 Neither agree nor disagree	2 Disagree	2 Disagree	2 Disagree	2 Disagree	2 Disagree	2 Disagree	1 Strongly disagree	1 Strongly disagree	3 Neither agree nor disagree	3 Neither agree nor disagree	3 Neither agree nor disagree	3 Neither agree nor disagree	3 Neither agree nor disagree
19 years old	Female	Sixth cycle	yes	yes	4 Agree	4 Agree	4 Agree	4 Agree	4 Agree	4 Agree	4 Agree	5 Strongly agree	5 Strongly agree	5 Strongly agree	5 Strongly agree	5 Strongly agree	5 Strongly agree	5 Strongly agree	5 Strongly agree	5 Strongly agree	5 Strongly agree	5 Strongly agree	5 Strongly agree	5 Strongly agree	5 Strongly agree	5 Strongly agree	5 Strongly agree	5 Strongly agree	5 Strongly agree	5 Strongly agree	5 Strongly agree	5 Strongly agree	5 Strongly agree
19 years old	Female	Third cycle	No	No	1 Strongly disagree	3 Neither agree nor disagree	2 Disagree	2 Disagree	2 Disagree	1 Strongly disagree	2 Disagree	2 Disagree	2 Disagree	2 Disagree	2 Disagree	2 Disagree	2 Disagree	2 Disagree	2 Disagree	2 Disagree	2 Disagree	2 Disagree	2 Disagree	2 Disagree	2 Disagree	2 Disagree	2 Disagree	2 Disagree	2 Disagree	2 Disagree	2 Disagree	2 Disagree	2 Disagree
21 years old	Female	Third cycle	yes	yes	4 Agree	4 Agree	4 Agree	4 Agree	4 Agree	4 Agree	4 Agree	4 Agree	4 Agree	4 Agree	4 Agree	4 Agree	4 Agree	4 Agree	4 Agree	4 Agree	4 Agree	4 Agree	4 Agree	4 Agree	4 Agree	4 Agree	4 Agree	4 Agree	4 Agree	4 Agree	4 Agree	4 Agree	4 Agree
20 years old	Female	Third cycle	No	No	2 Disagree	2 Disagree	2 Disagree	2 Disagree	2 Disagree	2 Disagree	2 Disagree	2 Disagree	2 Disagree	2 Disagree	2 Disagree	2 Disagree	2 Disagree	2 Disagree	2 Disagree	2 Disagree	2 Disagree	2 Disagree	2 Disagree	2 Disagree	2 Disagree	2 Disagree	2 Disagree	2 Disagree	2 Disagree	2 Disagree	2 Disagree	2 Disagree	2 Disagree
20 years old	Female	Third cycle	No	No	1 Strongly disagree	2 Disagree	2 Disagree	2 Disagree	2 Disagree	3 Neither agree nor disagree	3 Neither agree nor disagree	3 Neither agree nor disagree	3 Neither agree nor disagree	3 Neither agree nor disagree	3 Neither agree nor disagree	3 Neither agree nor disagree	3 Neither agree nor disagree	3 Neither agree nor disagree	3 Neither agree nor disagree	3 Neither agree nor disagree	3 Neither agree nor disagree	3 Neither agree nor disagree	3 Neither agree nor disagree	3 Neither agree nor disagree	3 Neither agree nor disagree	3 Neither agree nor disagree	4 Agree	3 Neither agree nor disagree	3 Neither agree nor disagree	3 Neither agree nor disagree	3 Neither agree nor disagree	3 Neither agree nor disagree	3 Neither agree nor disagree
18 years old	Female	Third cycle	No	No	1 Strongly disagree	1 Strongly disagree	1 Strongly disagree	1 Strongly disagree	1 Strongly disagree	1 Strongly disagree	1 Strongly disagree	1 Strongly disagree	1 Strongly disagree	1 Strongly disagree	1 Strongly disagree	1 Strongly disagree	1 Strongly disagree	1 Strongly disagree	1 Strongly disagree	2 Disagree	1 Strongly disagree	2 Disagree	1 Strongly disagree	3 Neither agree nor disagree	3 Neither agree nor disagree	3 Neither agree nor disagree	3 Neither agree nor disagree	3 Neither agree nor disagree	4 Agree	4 Agree	4 Agree	4 Agree	4 Agree
18 years old	Female	Third cycle	No	No	1 Strongly disagree	1 Strongly disagree	1 Strongly disagree	1 Strongly disagree	1 Strongly disagree	4 Agree	4 Agree	5 Strongly agree	3 Neither agree nor disagree	3 Neither agree nor disagree	3 Neither agree nor disagree	3 Neither agree nor disagree	3 Neither agree nor disagree	4 Agree	4 Agree	4 Agree	4 Agree	4 Agree	4 Agree	4 Agree	4 Agree	4 Agree	4 Agree	4 Agree	1 Strongly disagree	4 Agree	4 Agree	4 Agree	3 Neither agree nor disagree
22 years old	Female	Fourth cycle	No	No	1 Strongly disagree	3 Neither agree nor disagree	3 Neither agree nor disagree	3 Neither agree nor disagree	3 Neither agree nor disagree	4 Agree	4 Agree	4 Agree	4 Agree	4 Agree	4 Agree	4 Agree	4 Agree	4 Agree	4 Agree	4 Agree	4 Agree	4 Agree	4 Agree	4 Agree	4 Agree	4 Agree	4 Agree	4 Agree	4 Agree	4 Agree	4 Agree	4 Agree	4 Agree
17 years old	Female	Second cycle	No	yes	4 Agree	4 Agree	3 Neither agree nor disagree	4 Agree	4 Agree	4 Agree	4 Agree	4 Agree	4 Agree	4 Agree	4 Agree	4 Agree	4 Agree	4 Agree	4 Agree	4 Agree	4 Agree	4 Agree	4 Agree	4 Agree	4 Agree	4 Agree	4 Agree	4 Agree	4 Agree	4 Agree	4 Agree	4 Agree	4 Agree
18 years old	Female	Second cycle	yes	No	4 Agree	4 Agree	4 Agree	4 Agree	4 Agree	4 Agree	4 Agree	4 Agree	4 Agree	4 Agree	4 Agree	4 Agree	4 Agree	4 Agree	4 Agree	4 Agree	4 Agree	4 Agree	4 Agree	4 Agree	4 Agree	4 Agree	4 Agree	4 Agree	4 Agree	4 Agree	4 Agree	4 Agree	4 Agree
18 years old	Female	First cycle	yes	yes	3 Neither agree nor disagree	1 Strongly disagree	2 Disagree	2 Disagree	1 Strongly disagree	2 Disagree	2 Disagree	5 Strongly agree	5 Strongly agree	1 Strongly disagree	4 Agree	4 Agree	3 Neither agree nor disagree	1 Strongly disagree	2 Disagree	5 Strongly agree	4 Agree	3 Neither agree nor disagree	1 Strongly disagree	1 Strongly disagree	2 Disagree	1 Strongly disagree	3 Neither agree nor disagree	4 Agree	3 Neither agree nor disagree	5 Strongly agree	4 Agree	5 Strongly agree	3 Neither agree nor disagree
17 years old	Female	First cycle	No	No	2 Disagree	3 Neither agree nor disagree	4 Agree	3 Neither agree nor disagree	3 Neither agree nor disagree	3 Neither agree nor disagree	3 Neither agree nor disagree	3 Neither agree nor disagree	3 Neither agree nor disagree	3 Neither agree nor disagree	3 Neither agree nor disagree	3 Neither agree nor disagree	3 Neither agree nor disagree	3 Neither agree nor disagree	3 Neither agree nor disagree	3 Neither agree nor disagree	3 Neither agree nor disagree	3 Neither agree nor disagree	4 Agree	3 Neither agree nor disagree	3 Neither agree nor disagree	3 Neither agree nor disagree	3 Neither agree nor disagree	3 Neither agree nor disagree	3 Neither agree nor disagree	4 Agree	3 Neither agree nor disagree	4 Agree	4 Agree
19 years old	Female	First cycle	yes	yes	2 Disagree	2 Disagree	2 Disagree	2 Disagree	2 Disagree	2 Disagree	1 Strongly disagree	2 Disagree	1 Strongly disagree	2 Disagree	2 Disagree	1 Strongly disagree	1 Strongly disagree	2 Disagree	2 Disagree	2 Disagree	2 Disagree	2 Disagree	2 Disagree	1 Strongly disagree	1 Strongly disagree	2 Disagree	2 Disagree	2 Disagree	2 Disagree	1 Strongly disagree	2 Disagree	2 Disagree	2 Disagree
17 years old	Female	Second cycle	No	No	2 Disagree	4 Agree	3 Neither agree nor disagree	3 Neither agree nor disagree	4 Agree	4 Agree	4 Agree	4 Agree	4 Agree	4 Agree	4 Agree	4 Agree	4 Agree	4 Agree	4 Agree	4 Agree	4 Agree	4 Agree	4 Agree	4 Agree	4 Agree	4 Agree	4 Agree	4 Agree	4 Agree	4 Agree	4 Agree	4 Agree	4 Agree
17 years old	Female	First cycle	No	No	3 Neither agree nor disagree	4 Agree	2 Disagree	3 Neither agree nor disagree	3 Neither agree nor disagree	4 Agree	4 Agree	3 Neither agree nor disagree	4 Agree	3 Neither agree nor disagree	3 Neither agree nor disagree	3 Neither agree nor disagree	3 Neither agree nor disagree	3 Neither agree nor disagree	4 Agree	3 Neither agree nor disagree	3 Neither agree nor disagree	3 Neither agree nor disagree	3 Neither agree nor disagree	3 Neither agree nor disagree	3 Neither agree nor disagree	3 Neither agree nor disagree	3 Neither agree nor disagree	3 Neither agree nor disagree	3 Neither agree nor disagree	3 Neither agree nor disagree	3 Neither agree nor disagree	3 Neither agree nor disagree	3 Neither agree nor disagree
17 years old	Female	First cycle	No	No	4 Agree	4 Agree	4 Agree	4 Agree	4 Agree	4 Agree	3 Neither agree nor disagree	4 Agree	4 Agree	4 Agree	4 Agree	3 Neither agree nor disagree	3 Neither agree nor disagree	4 Agree	4 Agree	4 Agree	3 Neither agree nor disagree	4 Agree	4 Agree	4 Agree	4 Agree	4 Agree	4 Agree	4 Agree	3 Neither agree nor disagree	4 Agree	4 Agree	4 Agree	3 Neither agree nor disagree
17 years old	Female	First cycle	No	No	1 Strongly disagree	4 Agree	2 Disagree	2 Disagree	2 Disagree	4 Agree	4 Agree	4 Agree	2 Disagree	3 Neither agree nor disagree	3 Neither agree nor disagree	3 Neither agree nor disagree	3 Neither agree nor disagree	4 Agree	4 Agree	3 Neither agree nor disagree	3 Neither agree nor disagree	4 Agree	4 Agree	4 Agree	4 Agree	4 Agree	2 Disagree	2 Disagree	4 Agree	3 Neither agree nor disagree	3 Neither agree nor disagree	3 Neither agree nor disagree	3 Neither agree nor disagree
18 years old	Female	First cycle	No	No	3 Neither agree nor disagree	4 Agree	3 Neither agree nor disagree	4 Agree	3 Neither agree nor disagree	3 Neither agree nor disagree	3 Neither agree nor disagree	3 Neither agree nor disagree	3 Neither agree nor disagree	3 Neither agree nor disagree	4 Agree	3 Neither agree nor disagree	3 Neither agree nor disagree	4 Agree	4 Agree	4 Agree	4 Agree	4 Agree	4 Agree	4 Agree	3 Neither agree nor disagree	3 Neither agree nor disagree	4 Agree	4 Agree	4 Agree	4 Agree	4 Agree	4 Agree	4 Agree
21 years old	Female	Third cycle	No	No	3 Neither agree nor disagree	4 Agree	4 Agree	4 Agree	4 Agree	4 Agree	4 Agree	4 Agree	4 Agree	4 Agree	4 Agree	4 Agree	4 Agree	4 Agree	4 Agree	4 Agree	4 Agree	4 Agree	4 Agree	4 Agree	5 Strongly agree	4 Agree	4 Agree	4 Agree	4 Agree	4 Agree	4 Agree	4 Agree	4 Agree
21 years old	Female	Fifth cycle	No	No	3 Neither agree nor disagree	3 Neither agree nor disagree	3 Neither agree nor disagree	3 Neither agree nor disagree	3 Neither agree nor disagree	3 Neither agree nor disagree	3 Neither agree nor disagree	3 Neither agree nor disagree	3 Neither agree nor disagree	3 Neither agree nor disagree	3 Neither agree nor disagree	3 Neither agree nor disagree	3 Neither agree nor disagree	3 Neither agree nor disagree	3 Neither agree nor disagree	3 Neither agree nor disagree	3 Neither agree nor disagree	3 Neither agree nor disagree	3 Neither agree nor disagree	3 Neither agree nor disagree	3 Neither agree nor disagree	3 Neither agree nor disagree	3 Neither agree nor disagree	3 Neither agree nor disagree	3 Neither agree nor disagree	3 Neither agree nor disagree	3 Neither agree nor disagree	3 Neither agree nor disagree	3 Neither agree nor disagree
19 years old	Female	Fifth cycle	yes	yes	1 Strongly disagree	1 Strongly disagree	1 Strongly disagree	2 Disagree	3 Neither agree nor disagree	2 Disagree	4 Agree	4 Agree	3 Neither agree nor disagree	2 Disagree	4 Agree	4 Agree	5 Strongly agree	2 Disagree	4 Agree	4 Agree	2 Disagree	4 Agree	4 Agree	3 Neither agree nor disagree	4 Agree	3 Neither agree nor disagree	2 Disagree	2 Disagree	1 Strongly disagree	2 Disagree	3 Neither agree nor disagree	3 Neither agree nor disagree	3 Neither agree nor disagree
20 years old	Female	Fifth cycle	No	yes	4 Agree	4 Agree	4 Agree	4 Agree	4 Agree	4 Agree	4 Agree	4 Agree	4 Agree	4 Agree	4 Agree	4 Agree	4 Agree	4 Agree	4 Agree	4 Agree	4 Agree	4 Agree	4 Agree	4 Agree	4 Agree	4 Agree	4 Agree	4 Agree	4 Agree	4 Agree	4 Agree	4 Agree	4 Agree
20 years old	Female	Fourth cycle	yes	No	2 Disagree	2 Disagree	2 Disagree	2 Disagree	2 Disagree	2 Disagree	2 Disagree	2 Disagree	2 Disagree	2 Disagree	2 Disagree	2 Disagree	2 Disagree	3 Neither agree nor disagree	3 Neither agree nor disagree	2 Disagree	2 Disagree	2 Disagree	2 Disagree	2 Disagree	2 Disagree	2 Disagree	3 Neither agree nor disagree	2 Disagree	2 Disagree	2 Disagree	1 Strongly disagree	3 Neither agree nor disagree	2 Disagree
21 years old	Female	Fifth cycle	yes	yes	1 Strongly disagree	2 Disagree	4 Agree	3 Neither agree nor disagree	2 Disagree	3 Neither agree nor disagree	3 Neither agree nor disagree	4 Agree	4 Agree	4 Agree	3 Neither agree nor disagree	3 Neither agree nor disagree	3 Neither agree nor disagree	4 Agree	4 Agree	4 Agree	4 Agree	4 Agree	4 Agree	4 Agree	4 Agree	4 Agree	4 Agree	4 Agree	4 Agree	4 Agree	4 Agree	4 Agree	4 Agree
20 years old	Female	Fourth cycle	No	No	4 Agree	4 Agree	4 Agree	4 Agree	4 Agree	4 Agree	4 Agree	4 Agree	4 Agree	4 Agree	4 Agree	4 Agree	4 Agree	4 Agree	4 Agree	4 Agree	4 Agree	4 Agree	4 Agree	4 Agree	4 Agree	4 Agree	4 Agree	4 Agree	4 Agree	4 Agree	4 Agree	4 Agree	4 Agree
23 years old	Female	Sixth cycle	No	No	2 Disagree	1 Strongly disagree	1 Strongly disagree	1 Strongly disagree	1 Strongly disagree	1 Strongly disagree	1 Strongly disagree	1 Strongly disagree	1 Strongly disagree	1 Strongly disagree	1 Strongly disagree	1 Strongly disagree	1 Strongly disagree	1 Strongly disagree	1 Strongly disagree	1 Strongly disagree	1 Strongly disagree	1 Strongly disagree	1 Strongly disagree	1 Strongly disagree	1 Strongly disagree	1 Strongly disagree	1 Strongly disagree	1 Strongly disagree	1 Strongly disagree	1 Strongly disagree	1 Strongly disagree	1 Strongly disagree	1 Strongly disagree
21 years old	Female	Fifth cycle	No	No	3 Neither agree nor disagree	4 Agree	3 Neither agree nor disagree	3 Neither agree nor disagree	3 Neither agree nor disagree	4 Agree	4 Agree	4 Agree	5 Strongly agree	4 Agree	4 Agree	4 Agree	4 Agree	4 Agree	4 Agree	4 Agree	4 Agree	4 Agree	4 Agree	4 Agree	4 Agree	4 Agree	4 Agree	4 Agree	4 Agree	4 Agree	4 Agree	4 Agree	4 Agree
19 years old	Female	Fifth cycle	No	No	3 Neither agree nor disagree	4 Agree	4 Agree	4 Agree	4 Agree	4 Agree	4 Agree	4 Agree	4 Agree	4 Agree	4 Agree	4 Agree	4 Agree	4 Agree	4 Agree	4 Agree	4 Agree	4 Agree	4 Agree	5 Strongly agree	3 Neither agree nor disagree	4 Agree	5 Strongly agree	5 Strongly agree	4 Agree	4 Agree	4 Agree	4 Agree	4 Agree
22 years old	Female	Fifth cycle	yes	yes	4 Agree	4 Agree	4 Agree	4 Agree	4 Agree	4 Agree	4 Agree	4 Agree	4 Agree	4 Agree	3 Neither agree nor disagree	4 Agree	4 Agree	4 Agree	4 Agree	4 Agree	4 Agree	4 Agree	4 Agree	4 Agree	4 Agree	4 Agree	4 Agree	4 Agree	4 Agree	4 Agree	4 Agree	4 Agree	4 Agree
20 years old	Female	Fifth cycle	yes	No	3 Neither agree nor disagree	5 Strongly agree	3 Neither agree nor disagree	3 Neither agree nor disagree	4 Agree	3 Neither agree nor disagree	3 Neither agree nor disagree	3 Neither agree nor disagree	3 Neither agree nor disagree	3 Neither agree nor disagree	3 Neither agree nor disagree	3 Neither agree nor disagree	3 Neither agree nor disagree	3 Neither agree nor disagree	3 Neither agree nor disagree	3 Neither agree nor disagree	3 Neither agree nor disagree	3 Neither agree nor disagree	3 Neither agree nor disagree	3 Neither agree nor disagree	3 Neither agree nor disagree	4 Agree	4 Agree	4 Agree	4 Agree	4 Agree	4 Agree	4 Agree	4 Agree
19 years old	Female	Fifth cycle	No	No	4 Agree	1 Strongly disagree	1 Strongly disagree	2 Disagree	2 Disagree	2 Disagree	2 Disagree	2 Disagree	2 Disagree	3 Neither agree nor disagree	3 Neither agree nor disagree	3 Neither agree nor disagree	3 Neither agree nor disagree	3 Neither agree nor disagree	3 Neither agree nor disagree	3 Neither agree nor disagree	3 Neither agree nor disagree	3 Neither agree nor disagree	3 Neither agree nor disagree	1 Strongly disagree	2 Disagree	2 Disagree	2 Disagree	2 Disagree	3 Neither agree nor disagree	2 Disagree	2 Disagree	2 Disagree	2 Disagree
21 years old	Female	Sixth cycle	No	No	2 Disagree	2 Disagree	2 Disagree	2 Disagree	2 Disagree	3 Neither agree nor disagree	3 Neither agree nor disagree	2 Disagree	3 Neither agree nor disagree	3 Neither agree nor disagree	3 Neither agree nor disagree	2 Disagree	3 Neither agree nor disagree	2 Disagree	3 Neither agree nor disagree	3 Neither agree nor disagree	3 Neither agree nor disagree	3 Neither agree nor disagree	3 Neither agree nor disagree	3 Neither agree nor disagree	3 Neither agree nor disagree	3 Neither agree nor disagree	3 Neither agree nor disagree	3 Neither agree nor disagree	3 Neither agree nor disagree	3 Neither agree nor disagree	3 Neither agree nor disagree	2 Disagree	3 Neither agree nor disagree
23 years old	Female	Fifth cycle	No	No	3 Neither agree nor disagree	2 Disagree	2 Disagree	3 Neither agree nor disagree	3 Neither agree nor disagree	3 Neither agree nor disagree	4 Agree	3 Neither agree nor disagree	4 Agree	3 Neither agree nor disagree	3 Neither agree nor disagree	2 Disagree	2 Disagree	4 Agree	3 Neither agree nor disagree	3 Neither agree nor disagree	4 Agree	5 Strongly agree	4 Agree	3 Neither agree nor disagree	4 Agree	3 Neither agree nor disagree	2 Disagree	3 Neither agree nor disagree	3 Neither agree nor disagree	3 Neither agree nor disagree	2 Disagree	4 Agree	4 Agree
22 years old	Female	Fifth cycle	yes	yes	2 Disagree	1 Strongly disagree	1 Strongly disagree	1 Strongly disagree	1 Strongly disagree	1 Strongly disagree	1 Strongly disagree	1 Strongly disagree	1 Strongly disagree	1 Strongly disagree	1 Strongly disagree	1 Strongly disagree	1 Strongly disagree	1 Strongly disagree	1 Strongly disagree	1 Strongly disagree	1 Strongly disagree	1 Strongly disagree	1 Strongly disagree	1 Strongly disagree	1 Strongly disagree	1 Strongly disagree	1 Strongly disagree	1 Strongly disagree	5 Strongly agree	3 Neither agree nor disagree	5 Strongly agree	1 Strongly disagree	5 Strongly agree
22 years old	Female	Fifth cycle	yes	No	3 Neither agree nor disagree	4 Agree	4 Agree	4 Agree	4 Agree	4 Agree	4 Agree	4 Agree	4 Agree	4 Agree	4 Agree	4 Agree	4 Agree	4 Agree	4 Agree	4 Agree	4 Agree	4 Agree	4 Agree	3 Neither agree nor disagree	3 Neither agree nor disagree	3 Neither agree nor disagree	3 Neither agree nor disagree	4 Agree	4 Agree	4 Agree	4 Agree	4 Agree	4 Agree
23 years old	Female	Fourth cycle	yes	yes	4 Agree	4 Agree	2 Disagree	4 Agree	4 Agree	4 Agree	4 Agree	4 Agree	4 Agree	4 Agree	4 Agree	4 Agree	4 Agree	4 Agree	4 Agree	4 Agree	4 Agree	4 Agree	4 Agree	4 Agree	4 Agree	4 Agree	4 Agree	4 Agree	4 Agree	4 Agree	4 Agree	4 Agree	4 Agree
19 years old	Female	Fourth cycle	No	No	1 Strongly disagree	2 Disagree	3 Neither agree nor disagree	3 Neither agree nor disagree	3 Neither agree nor disagree	3 Neither agree nor disagree	3 Neither agree nor disagree	3 Neither agree nor disagree	3 Neither agree nor disagree	3 Neither agree nor disagree	3 Neither agree nor disagree	3 Neither agree nor disagree	3 Neither agree nor disagree	3 Neither agree nor disagree	2 Disagree	3 Neither agree nor disagree	2 Disagree	3 Neither agree nor disagree	3 Neither agree nor disagree	2 Disagree	3 Neither agree nor disagree	3 Neither agree nor disagree	3 Neither agree nor disagree	3 Neither agree nor disagree	3 Neither agree nor disagree	3 Neither agree nor disagree	3 Neither agree nor disagree	3 Neither agree nor disagree	3 Neither agree nor disagree
21 years old	Female	Fifth cycle	No	No	3 Neither agree nor disagree	3 Neither agree nor disagree	3 Neither agree nor disagree	3 Neither agree nor disagree	3 Neither agree nor disagree	4 Agree	4 Agree	3 Neither agree nor disagree	3 Neither agree nor disagree	3 Neither agree nor disagree	3 Neither agree nor disagree	3 Neither agree nor disagree	3 Neither agree nor disagree	3 Neither agree nor disagree	4 Agree	4 Agree	4 Agree	4 Agree	4 Agree	4 Agree	4 Agree	4 Agree	4 Agree	4 Agree	4 Agree	4 Agree	4 Agree	4 Agree	4 Agree
24 years old	Female	Fifth cycle	yes	yes	4 Agree	4 Agree	4 Agree	4 Agree	4 Agree	4 Agree	4 Agree	4 Agree	4 Agree	4 Agree	4 Agree	4 Agree	4 Agree	4 Agree	4 Agree	4 Agree	4 Agree	4 Agree	4 Agree	4 Agree	5 Strongly agree	5 Strongly agree	5 Strongly agree	5 Strongly agree	4 Agree	4 Agree	4 Agree	4 Agree	4 Agree
21 years old	Female	Fifth cycle	yes	No	2 Disagree	2 Disagree	2 Disagree	2 Disagree	2 Disagree	3 Neither agree nor disagree	3 Neither agree nor disagree	3 Neither agree nor disagree	3 Neither agree nor disagree	3 Neither agree nor disagree	3 Neither agree nor disagree	2 Disagree	2 Disagree	3 Neither agree nor disagree	3 Neither agree nor disagree	3 Neither agree nor disagree	3 Neither agree nor disagree	3 Neither agree nor disagree	3 Neither agree nor disagree	3 Neither agree nor disagree	3 Neither agree nor disagree	3 Neither agree nor disagree	3 Neither agree nor disagree	3 Neither agree nor disagree	3 Neither agree nor disagree	3 Neither agree nor disagree	3 Neither agree nor disagree	3 Neither agree nor disagree	3 Neither agree nor disagree
25 years old	Female	Fifth cycle	No	No	4 Agree	4 Agree	2 Disagree	4 Agree	4 Agree	4 Agree	4 Agree	4 Agree	4 Agree	4 Agree	4 Agree	4 Agree	4 Agree	4 Agree	4 Agree	4 Agree	4 Agree	4 Agree	4 Agree	4 Agree	4 Agree	4 Agree	4 Agree	4 Agree	4 Agree	4 Agree	4 Agree	4 Agree	4 Agree
21 years old	Female	Fourth cycle	yes	No	4 Agree	4 Agree	4 Agree	4 Agree	4 Agree	4 Agree	4 Agree	4 Agree	4 Agree	4 Agree	4 Agree	4 Agree	4 Agree	4 Agree	4 Agree	4 Agree	4 Agree	4 Agree	4 Agree	4 Agree	4 Agree	4 Agree	4 Agree	4 Agree	4 Agree	4 Agree	4 Agree	4 Agree	4 Agree
19 years old	Female	Fifth cycle	yes	yes	4 Agree	4 Agree	3 Neither agree nor disagree	4 Agree	4 Agree	4 Agree	4 Agree	4 Agree	4 Agree	4 Agree	4 Agree	4 Agree	4 Agree	4 Agree	4 Agree	4 Agree	4 Agree	4 Agree	4 Agree	4 Agree	4 Agree	4 Agree	4 Agree	4 Agree	4 Agree	4 Agree	4 Agree	4 Agree	4 Agree
20 years old	Female	Fourth cycle	yes	yes	4 Agree	4 Agree	4 Agree	4 Agree	4 Agree	4 Agree	4 Agree	4 Agree	4 Agree	4 Agree	4 Agree	4 Agree	4 Agree	4 Agree	4 Agree	4 Agree	4 Agree	4 Agree	4 Agree	4 Agree	4 Agree	4 Agree	4 Agree	4 Agree	4 Agree	4 Agree	4 Agree	4 Agree	4 Agree
20 years old	Female	Fifth cycle	yes	yes	4 Agree	4 Agree	4 Agree	5 Strongly agree	4 Agree	4 Agree	4 Agree	4 Agree	4 Agree	4 Agree	4 Agree	5 Strongly agree	5 Strongly agree	5 Strongly agree	4 Agree	5 Strongly agree	5 Strongly agree	5 Strongly agree	5 Strongly agree	4 Agree	4 Agree	4 Agree	5 Strongly agree	4 Agree	5 Strongly agree	4 Agree	5 Strongly agree	4 Agree	4 Agree
26 years old	Female	Fifth cycle	yes	No	3 Neither agree nor disagree	3 Neither agree nor disagree	3 Neither agree nor disagree	2 Disagree	2 Disagree	2 Disagree	2 Disagree	2 Disagree	2 Disagree	4 Agree	4 Agree	4 Agree	4 Agree	4 Agree	4 Agree	4 Agree	3 Neither agree nor disagree	3 Neither agree nor disagree	3 Neither agree nor disagree	3 Neither agree nor disagree	3 Neither agree nor disagree	3 Neither agree nor disagree	3 Neither agree nor disagree	3 Neither agree nor disagree	3 Neither agree nor disagree	3 Neither agree nor disagree	3 Neither agree nor disagree	3 Neither agree nor disagree	3 Neither agree nor disagree
20 years old	Female	Fifth cycle	No	No	3 Neither agree nor disagree	1 Strongly disagree	2 Disagree	1 Strongly disagree	1 Strongly disagree	4 Agree	3 Neither agree nor disagree	4 Agree	4 Agree	4 Agree	4 Agree	3 Neither agree nor disagree	4 Agree	3 Neither agree nor disagree	3 Neither agree nor disagree	3 Neither agree nor disagree	4 Agree	3 Neither agree nor disagree	3 Neither agree nor disagree	3 Neither agree nor disagree	4 Agree	3 Neither agree nor disagree	4 Agree	2 Disagree	3 Neither agree nor disagree	4 Agree	4 Agree	4 Agree	4 Agree
20 years old	Female	Fifth cycle	No	No	3 Neither agree nor disagree	2 Disagree	2 Disagree	2 Disagree	2 Disagree	2 Disagree	2 Disagree	3 Neither agree nor disagree	3 Neither agree nor disagree	3 Neither agree nor disagree	3 Neither agree nor disagree	2 Disagree	2 Disagree	3 Neither agree nor disagree	2 Disagree	3 Neither agree nor disagree	2 Disagree	4 Agree	4 Agree	4 Agree	4 Agree	4 Agree	4 Agree	4 Agree	4 Agree	4 Agree	4 Agree	4 Agree	4 Agree
19 years old	Female	Fifth cycle	yes	yes	4 Agree	4 Agree	3 Neither agree nor disagree	4 Agree	4 Agree	4 Agree	4 Agree	4 Agree	4 Agree	4 Agree	4 Agree	4 Agree	4 Agree	4 Agree	4 Agree	4 Agree	4 Agree	4 Agree	4 Agree	4 Agree	4 Agree	4 Agree	4 Agree	4 Agree	4 Agree	4 Agree	4 Agree	4 Agree	4 Agree
45 years old	Female	Fifth cycle	No	yes	4 Agree	4 Agree	3 Neither agree nor disagree	4 Agree	3 Neither agree nor disagree	4 Agree	4 Agree	4 Agree	4 Agree	4 Agree	4 Agree	4 Agree	4 Agree	4 Agree	4 Agree	4 Agree	4 Agree	4 Agree	4 Agree	4 Agree	4 Agree	4 Agree	4 Agree	4 Agree	4 Agree	4 Agree	4 Agree	4 Agree	4 Agree
17 years old	Female	Second cycle	No	No	3 Neither agree nor disagree	4 Agree	4 Agree	4 Agree	4 Agree	4 Agree	4 Agree	4 Agree	4 Agree	4 Agree	4 Agree	4 Agree	4 Agree	4 Agree	4 Agree	4 Agree	4 Agree	4 Agree	4 Agree	4 Agree	4 Agree	4 Agree	4 Agree	4 Agree	4 Agree	4 Agree	4 Agree	4 Agree	4 Agree
23 years old	Male	Second cycle	No	No	3 Neither agree nor disagree	4 Agree	4 Agree	4 Agree	4 Agree	4 Agree	4 Agree	4 Agree	4 Agree	4 Agree	4 Agree	4 Agree	4 Agree	4 Agree	4 Agree	4 Agree	4 Agree	4 Agree	4 Agree	4 Agree	4 Agree	4 Agree	4 Agree	4 Agree	4 Agree	4 Agree	4 Agree	4 Agree	4 Agree
18 years old	Female	Second cycle	No	No	4 Agree	3 Neither agree nor disagree	3 Neither agree nor disagree	4 Agree	3 Neither agree nor disagree	3 Neither agree nor disagree	3 Neither agree nor disagree	3 Neither agree nor disagree	4 Agree	3 Neither agree nor disagree	3 Neither agree nor disagree	3 Neither agree nor disagree	3 Neither agree nor disagree	4 Agree	4 Agree	4 Agree	4 Agree	4 Agree	4 Agree	4 Agree	4 Agree	4 Agree	4 Agree	4 Agree	4 Agree	4 Agree	4 Agree	4 Agree	4 Agree
23 years old	Male	Second cycle	No	No	1 Strongly disagree	5 Strongly agree	3 Neither agree nor disagree	3 Neither agree nor disagree	3 Neither agree nor disagree	3 Neither agree nor disagree	3 Neither agree nor disagree	3 Neither agree nor disagree	3 Neither agree nor disagree	3 Neither agree nor disagree	3 Neither agree nor disagree	3 Neither agree nor disagree	3 Neither agree nor disagree	3 Neither agree nor disagree	3 Neither agree nor disagree	3 Neither agree nor disagree	3 Neither agree nor disagree	3 Neither agree nor disagree	3 Neither agree nor disagree	3 Neither agree nor disagree	3 Neither agree nor disagree	3 Neither agree nor disagree	3 Neither agree nor disagree	3 Neither agree nor disagree	3 Neither agree nor disagree	3 Neither agree nor disagree	3 Neither agree nor disagree	3 Neither agree nor disagree	3 Neither agree nor disagree
21 years old	Female	Fourth cycle	No	yes	1 Strongly disagree	2 Disagree	3 Neither agree nor disagree	3 Neither agree nor disagree	2 Disagree	1 Strongly disagree	1 Strongly disagree	3 Neither agree nor disagree	2 Disagree	3 Neither agree nor disagree	4 Agree	2 Disagree	4 Agree	4 Agree	3 Neither agree nor disagree	4 Agree	4 Agree	4 Agree	4 Agree	4 Agree	4 Agree	4 Agree	4 Agree	4 Agree	2 Disagree	4 Agree	4 Agree	4 Agree	4 Agree
17 years old	Female	Second cycle	No	No	5 Strongly agree	4 Agree	4 Agree	4 Agree	4 Agree	4 Agree	4 Agree	4 Agree	4 Agree	4 Agree	4 Agree	4 Agree	4 Agree	4 Agree	4 Agree	4 Agree	4 Agree	4 Agree	4 Agree	4 Agree	4 Agree	4 Agree	4 Agree	4 Agree	4 Agree	4 Agree	4 Agree	4 Agree	4 Agree
17 years old	Female	Second cycle	No	No	3 Neither agree nor disagree	4 Agree	2 Disagree	3 Neither agree nor disagree	3 Neither agree nor disagree	3 Neither agree nor disagree	3 Neither agree nor disagree	3 Neither agree nor disagree	3 Neither agree nor disagree	3 Neither agree nor disagree	3 Neither agree nor disagree	3 Neither agree nor disagree	3 Neither agree nor disagree	4 Agree	4 Agree	4 Agree	4 Agree	4 Agree	4 Agree	3 Neither agree nor disagree	3 Neither agree nor disagree	3 Neither agree nor disagree	3 Neither agree nor disagree	3 Neither agree nor disagree	3 Neither agree nor disagree	3 Neither agree nor disagree	3 Neither agree nor disagree	3 Neither agree nor disagree	3 Neither agree nor disagree
18 years old	Female	Fourth cycle	No	No	2 Disagree	2 Disagree	2 Disagree	2 Disagree	2 Disagree	2 Disagree	2 Disagree	2 Disagree	2 Disagree	2 Disagree	2 Disagree	2 Disagree	2 Disagree	2 Disagree	2 Disagree	2 Disagree	2 Disagree	2 Disagree	2 Disagree	2 Disagree	2 Disagree	2 Disagree	4 Agree	2 Disagree	3 Neither agree nor disagree	2 Disagree	2 Disagree	2 Disagree	2 Disagree
19 years old	Female	Fourth cycle	No	No	1 Strongly disagree	2 Disagree	1 Strongly disagree	1 Strongly disagree	2 Disagree	4 Agree	2 Disagree	2 Disagree	1 Strongly disagree	1 Strongly disagree	1 Strongly disagree	1 Strongly disagree	1 Strongly disagree	2 Disagree	4 Agree	2 Disagree	4 Agree	4 Agree	4 Agree	2 Disagree	2 Disagree	2 Disagree	2 Disagree	2 Disagree	4 Agree	4 Agree	4 Agree	4 Agree	4 Agree
17 years old	Female	Second cycle	No	No	2 Disagree	3 Neither agree nor disagree	3 Neither agree nor disagree	3 Neither agree nor disagree	3 Neither agree nor disagree	3 Neither agree nor disagree	3 Neither agree nor disagree	3 Neither agree nor disagree	3 Neither agree nor disagree	3 Neither agree nor disagree	3 Neither agree nor disagree	3 Neither agree nor disagree	4 Agree	4 Agree	4 Agree	4 Agree	4 Agree	4 Agree	4 Agree	4 Agree	4 Agree	4 Agree	4 Agree	4 Agree	4 Agree	4 Agree	4 Agree	4 Agree	4 Agree
22 years old	Female	Second cycle	No	No	4 Agree	4 Agree	4 Agree	4 Agree	3 Neither agree nor disagree	4 Agree	4 Agree	3 Neither agree nor disagree	4 Agree	4 Agree	4 Agree	4 Agree	4 Agree	4 Agree	4 Agree	4 Agree	4 Agree	4 Agree	4 Agree	4 Agree	4 Agree	4 Agree	4 Agree	4 Agree	4 Agree	4 Agree	4 Agree	4 Agree	4 Agree
20 years old	Female	Fourth cycle	No	No	3 Neither agree nor disagree	2 Disagree	1 Strongly disagree	3 Neither agree nor disagree	2 Disagree	4 Agree	3 Neither agree nor disagree	4 Agree	3 Neither agree nor disagree	4 Agree	3 Neither agree nor disagree	3 Neither agree nor disagree	4 Agree	3 Neither agree nor disagree	4 Agree	4 Agree	3 Neither agree nor disagree	3 Neither agree nor disagree	3 Neither agree nor disagree	4 Agree	3 Neither agree nor disagree	4 Agree	3 Neither agree nor disagree	2 Disagree	4 Agree	4 Agree	4 Agree	4 Agree	5 Strongly agree
18 years old	Female	Second cycle	No	No	2 Disagree	2 Disagree	2 Disagree	2 Disagree	2 Disagree	3 Neither agree nor disagree	3 Neither agree nor disagree	3 Neither agree nor disagree	3 Neither agree nor disagree	3 Neither agree nor disagree	3 Neither agree nor disagree	3 Neither agree nor disagree	3 Neither agree nor disagree	3 Neither agree nor disagree	3 Neither agree nor disagree	3 Neither agree nor disagree	3 Neither agree nor disagree	3 Neither agree nor disagree	3 Neither agree nor disagree	3 Neither agree nor disagree	3 Neither agree nor disagree	3 Neither agree nor disagree	3 Neither agree nor disagree	3 Neither agree nor disagree	5 Strongly agree	5 Strongly agree	5 Strongly agree	5 Strongly agree	5 Strongly agree
18 years old	Female	Second cycle	No	No	3 Neither agree nor disagree	3 Neither agree nor disagree	3 Neither agree nor disagree	3 Neither agree nor disagree	3 Neither agree nor disagree	3 Neither agree nor disagree	3 Neither agree nor disagree	3 Neither agree nor disagree	3 Neither agree nor disagree	3 Neither agree nor disagree	3 Neither agree nor disagree	3 Neither agree nor disagree	3 Neither agree nor disagree	3 Neither agree nor disagree	3 Neither agree nor disagree	3 Neither agree nor disagree	3 Neither agree nor disagree	3 Neither agree nor disagree	3 Neither agree nor disagree	3 Neither agree nor disagree	3 Neither agree nor disagree	3 Neither agree nor disagree	3 Neither agree nor disagree	3 Neither agree nor disagree	4 Agree	3 Neither agree nor disagree	3 Neither agree nor disagree	3 Neither agree nor disagree	3 Neither agree nor disagree
19 years old	Female	Third cycle	No	No	5 Strongly agree	4 Agree	4 Agree	4 Agree	4 Agree	4 Agree	4 Agree	4 Agree	4 Agree	4 Agree	4 Agree	4 Agree	4 Agree	4 Agree	4 Agree	4 Agree	4 Agree	4 Agree	4 Agree	4 Agree	4 Agree	4 Agree	4 Agree	4 Agree	4 Agree	4 Agree	4 Agree	4 Agree	4 Agree
23 years old	Female	Second cycle	No	No	3 Neither agree nor disagree	3 Neither agree nor disagree	3 Neither agree nor disagree	3 Neither agree nor disagree	3 Neither agree nor disagree	3 Neither agree nor disagree	3 Neither agree nor disagree	3 Neither agree nor disagree	3 Neither agree nor disagree	3 Neither agree nor disagree	3 Neither agree nor disagree	3 Neither agree nor disagree	3 Neither agree nor disagree	3 Neither agree nor disagree	3 Neither agree nor disagree	3 Neither agree nor disagree	3 Neither agree nor disagree	3 Neither agree nor disagree	3 Neither agree nor disagree	3 Neither agree nor disagree	3 Neither agree nor disagree	3 Neither agree nor disagree	3 Neither agree nor disagree	3 Neither agree nor disagree	2 Disagree	2 Disagree	2 Disagree	2 Disagree	2 Disagree
18 years old	Female	Fourth cycle	No	No	4 Agree	4 Agree	4 Agree	4 Agree	4 Agree	4 Agree	4 Agree	4 Agree	4 Agree	4 Agree	4 Agree	4 Agree	4 Agree	4 Agree	4 Agree	4 Agree	4 Agree	4 Agree	4 Agree	4 Agree	4 Agree	4 Agree	4 Agree	4 Agree	4 Agree	4 Agree	4 Agree	4 Agree	4 Agree
17 years old	Female	Second cycle	No	No	3 Neither agree nor disagree	4 Agree	4 Agree	4 Agree	4 Agree	4 Agree	4 Agree	4 Agree	4 Agree	4 Agree	4 Agree	4 Agree	4 Agree	4 Agree	4 Agree	4 Agree	4 Agree	4 Agree	4 Agree	4 Agree	4 Agree	4 Agree	4 Agree	4 Agree	4 Agree	4 Agree	4 Agree	4 Agree	4 Agree
17 years old	Female	Second cycle	No	No	1 Strongly disagree	1 Strongly disagree	1 Strongly disagree	1 Strongly disagree	1 Strongly disagree	1 Strongly disagree	1 Strongly disagree	1 Strongly disagree	1 Strongly disagree	1 Strongly disagree	1 Strongly disagree	1 Strongly disagree	1 Strongly disagree	1 Strongly disagree	1 Strongly disagree	1 Strongly disagree	1 Strongly disagree	1 Strongly disagree	1 Strongly disagree	3 Neither agree nor disagree	3 Neither agree nor disagree	3 Neither agree nor disagree	3 Neither agree nor disagree	3 Neither agree nor disagree	4 Agree	4 Agree	4 Agree	3 Neither agree nor disagree	5 Strongly agree
17 years old	Female	Second cycle	No	No	3 Neither agree nor disagree	3 Neither agree nor disagree	4 Agree	3 Neither agree nor disagree	4 Agree	3 Neither agree nor disagree	3 Neither agree nor disagree	4 Agree	4 Agree	4 Agree	4 Agree	4 Agree	4 Agree	4 Agree	4 Agree	4 Agree	4 Agree	4 Agree	4 Agree	4 Agree	4 Agree	4 Agree	4 Agree	4 Agree	4 Agree	4 Agree	4 Agree	4 Agree	4 Agree
18 years old	Female	Second cycle	No	No	3 Neither agree nor disagree	3 Neither agree nor disagree	3 Neither agree nor disagree	3 Neither agree nor disagree	3 Neither agree nor disagree	3 Neither agree nor disagree	3 Neither agree nor disagree	3 Neither agree nor disagree	3 Neither agree nor disagree	3 Neither agree nor disagree	3 Neither agree nor disagree	3 Neither agree nor disagree	3 Neither agree nor disagree	3 Neither agree nor disagree	3 Neither agree nor disagree	3 Neither agree nor disagree	3 Neither agree nor disagree	3 Neither agree nor disagree	3 Neither agree nor disagree	3 Neither agree nor disagree	3 Neither agree nor disagree	3 Neither agree nor disagree	3 Neither agree nor disagree	3 Neither agree nor disagree	3 Neither agree nor disagree	3 Neither agree nor disagree	3 Neither agree nor disagree	3 Neither agree nor disagree	3 Neither agree nor disagree
20 years old	Female	Fourth cycle	yes	No	3 Neither agree nor disagree	3 Neither agree nor disagree	4 Agree	3 Neither agree nor disagree	4 Agree	4 Agree	4 Agree	3 Neither agree nor disagree	4 Agree	4 Agree	4 Agree	4 Agree	4 Agree	5 Strongly agree	5 Strongly agree	5 Strongly agree	5 Strongly agree	5 Strongly agree	5 Strongly agree	5 Strongly agree	5 Strongly agree	5 Strongly agree	5 Strongly agree	5 Strongly agree	5 Strongly agree	5 Strongly agree	5 Strongly agree	5 Strongly agree	5 Strongly agree
17 years old	Female	Second cycle	No	No	3 Neither agree nor disagree	4 Agree	4 Agree	4 Agree	4 Agree	4 Agree	4 Agree	4 Agree	3 Neither agree nor disagree	3 Neither agree nor disagree	3 Neither agree nor disagree	3 Neither agree nor disagree	3 Neither agree nor disagree	4 Agree	4 Agree	4 Agree	4 Agree	4 Agree	3 Neither agree nor disagree	4 Agree	4 Agree	3 Neither agree nor disagree	3 Neither agree nor disagree	3 Neither agree nor disagree	4 Agree	4 Agree	4 Agree	4 Agree	4 Agree
20 years old	Female	Second cycle	yes	yes	3 Neither agree nor disagree	2 Disagree	2 Disagree	4 Agree	3 Neither agree nor disagree	3 Neither agree nor disagree	3 Neither agree nor disagree	3 Neither agree nor disagree	3 Neither agree nor disagree	3 Neither agree nor disagree	3 Neither agree nor disagree	3 Neither agree nor disagree	3 Neither agree nor disagree	4 Agree	3 Neither agree nor disagree	3 Neither agree nor disagree	3 Neither agree nor disagree	3 Neither agree nor disagree	3 Neither agree nor disagree	3 Neither agree nor disagree	3 Neither agree nor disagree	3 Neither agree nor disagree	3 Neither agree nor disagree	3 Neither agree nor disagree	3 Neither agree nor disagree	3 Neither agree nor disagree	3 Neither agree nor disagree	3 Neither agree nor disagree	3 Neither agree nor disagree
17 years old	Female	Second cycle	No	No	5 Strongly agree	3 Neither agree nor disagree	4 Agree	5 Strongly agree	3 Neither agree nor disagree	3 Neither agree nor disagree	3 Neither agree nor disagree	3 Neither agree nor disagree	3 Neither agree nor disagree	3 Neither agree nor disagree	3 Neither agree nor disagree	3 Neither agree nor disagree	3 Neither agree nor disagree	3 Neither agree nor disagree	3 Neither agree nor disagree	3 Neither agree nor disagree	3 Neither agree nor disagree	3 Neither agree nor disagree	3 Neither agree nor disagree	3 Neither agree nor disagree	3 Neither agree nor disagree	3 Neither agree nor disagree	3 Neither agree nor disagree	3 Neither agree nor disagree	3 Neither agree nor disagree	3 Neither agree nor disagree	3 Neither agree nor disagree	3 Neither agree nor disagree	3 Neither agree nor disagree
18 years old	I prefer not to answer	Second cycle	No	No	2 Disagree	2 Disagree	2 Disagree	2 Disagree	2 Disagree	2 Disagree	4 Agree	4 Agree	4 Agree	2 Disagree	3 Neither agree nor disagree	3 Neither agree nor disagree	3 Neither agree nor disagree	3 Neither agree nor disagree	3 Neither agree nor disagree	3 Neither agree nor disagree	3 Neither agree nor disagree	3 Neither agree nor disagree	3 Neither agree nor disagree	3 Neither agree nor disagree	3 Neither agree nor disagree	3 Neither agree nor disagree	3 Neither agree nor disagree	3 Neither agree nor disagree	3 Neither agree nor disagree	3 Neither agree nor disagree	3 Neither agree nor disagree	3 Neither agree nor disagree	3 Neither agree nor disagree
18 years old	Female	Second cycle	No	No	3 Neither agree nor disagree	5 Strongly agree	4 Agree	4 Agree	3 Neither agree nor disagree	3 Neither agree nor disagree	3 Neither agree nor disagree	3 Neither agree nor disagree	3 Neither agree nor disagree	3 Neither agree nor disagree	4 Agree	3 Neither agree nor disagree	3 Neither agree nor disagree	4 Agree	4 Agree	4 Agree	4 Agree	4 Agree	4 Agree	4 Agree	4 Agree	4 Agree	4 Agree	4 Agree	4 Agree	4 Agree	4 Agree	4 Agree	4 Agree
19 years old	Female	Fourth cycle	No	No	2 Disagree	3 Neither agree nor disagree	2 Disagree	3 Neither agree nor disagree	3 Neither agree nor disagree	3 Neither agree nor disagree	4 Agree	4 Agree	4 Agree	4 Agree	3 Neither agree nor disagree	3 Neither agree nor disagree	4 Agree	4 Agree	4 Agree	3 Neither agree nor disagree	3 Neither agree nor disagree	3 Neither agree nor disagree	3 Neither agree nor disagree	3 Neither agree nor disagree	3 Neither agree nor disagree	4 Agree	4 Agree	3 Neither agree nor disagree	4 Agree	4 Agree	4 Agree	4 Agree	5 Strongly agree
18 years old	Female	Second cycle	yes	yes	3 Neither agree nor disagree	1 Strongly disagree	3 Neither agree nor disagree	4 Agree	1 Strongly disagree	3 Neither agree nor disagree	4 Agree	4 Agree	4 Agree	4 Agree	4 Agree	4 Agree	4 Agree	4 Agree	4 Agree	3 Neither agree nor disagree	3 Neither agree nor disagree	3 Neither agree nor disagree	4 Agree	4 Agree	4 Agree	4 Agree	4 Agree	4 Agree	4 Agree	4 Agree	4 Agree	4 Agree	4 Agree
24 years old	Female	Seventh cycle	No	No	3 Neither agree nor disagree	2 Disagree	2 Disagree	2 Disagree	3 Neither agree nor disagree	3 Neither agree nor disagree	3 Neither agree nor disagree	3 Neither agree nor disagree	3 Neither agree nor disagree	3 Neither agree nor disagree	3 Neither agree nor disagree	4 Agree	4 Agree	4 Agree	3 Neither agree nor disagree	2 Disagree	3 Neither agree nor disagree	2 Disagree	2 Disagree	3 Neither agree nor disagree	3 Neither agree nor disagree	3 Neither agree nor disagree	3 Neither agree nor disagree	3 Neither agree nor disagree	4 Agree	4 Agree	3 Neither agree nor disagree	4 Agree	3 Neither agree nor disagree
22 years old	Female	First cycle	No	No	5 Strongly agree	5 Strongly agree	5 Strongly agree	5 Strongly agree	5 Strongly agree	4 Agree	4 Agree	4 Agree	4 Agree	4 Agree	4 Agree	4 Agree	4 Agree	4 Agree	4 Agree	4 Agree	4 Agree	4 Agree	4 Agree	4 Agree	4 Agree	4 Agree	4 Agree	4 Agree	4 Agree	4 Agree	4 Agree	4 Agree	4 Agree
18 years old	Female	Second cycle	yes	yes	4 Agree	3 Neither agree nor disagree	4 Agree	3 Neither agree nor disagree	4 Agree	4 Agree	4 Agree	4 Agree	4 Agree	4 Agree	4 Agree	4 Agree	4 Agree	4 Agree	4 Agree	4 Agree	4 Agree	4 Agree	4 Agree	4 Agree	3 Neither agree nor disagree	3 Neither agree nor disagree	3 Neither agree nor disagree	4 Agree	4 Agree	4 Agree	3 Neither agree nor disagree	4 Agree	4 Agree
17 years old	Female	Second cycle	yes	No	4 Agree	4 Agree	4 Agree	4 Agree	4 Agree	3 Neither agree nor disagree	3 Neither agree nor disagree	3 Neither agree nor disagree	3 Neither agree nor disagree	2 Disagree	3 Neither agree nor disagree	3 Neither agree nor disagree	3 Neither agree nor disagree	3 Neither agree nor disagree	3 Neither agree nor disagree	3 Neither agree nor disagree	3 Neither agree nor disagree	3 Neither agree nor disagree	3 Neither agree nor disagree	3 Neither agree nor disagree	3 Neither agree nor disagree	3 Neither agree nor disagree	3 Neither agree nor disagree	3 Neither agree nor disagree	3 Neither agree nor disagree	3 Neither agree nor disagree	3 Neither agree nor disagree	3 Neither agree nor disagree	3 Neither agree nor disagree
17 years old	Female	Second cycle	No	No	3 Neither agree nor disagree	4 Agree	4 Agree	3 Neither agree nor disagree	3 Neither agree nor disagree	3 Neither agree nor disagree	3 Neither agree nor disagree	3 Neither agree nor disagree	3 Neither agree nor disagree	3 Neither agree nor disagree	4 Agree	3 Neither agree nor disagree	3 Neither agree nor disagree	3 Neither agree nor disagree	4 Agree	4 Agree	4 Agree	3 Neither agree nor disagree	3 Neither agree nor disagree	3 Neither agree nor disagree	4 Agree	3 Neither agree nor disagree	3 Neither agree nor disagree	3 Neither agree nor disagree	3 Neither agree nor disagree	4 Agree	3 Neither agree nor disagree	4 Agree	3 Neither agree nor disagree
20 years old	Female	Fourth cycle	yes	yes	1 Strongly disagree	1 Strongly disagree	1 Strongly disagree	1 Strongly disagree	1 Strongly disagree	1 Strongly disagree	1 Strongly disagree	1 Strongly disagree	1 Strongly disagree	1 Strongly disagree	1 Strongly disagree	1 Strongly disagree	1 Strongly disagree	1 Strongly disagree	1 Strongly disagree	1 Strongly disagree	1 Strongly disagree	1 Strongly disagree	1 Strongly disagree	1 Strongly disagree	1 Strongly disagree	1 Strongly disagree	1 Strongly disagree	1 Strongly disagree	1 Strongly disagree	1 Strongly disagree	1 Strongly disagree	1 Strongly disagree	1 Strongly disagree
18 years old	Female	Fourth cycle	No	yes	4 Agree	4 Agree	4 Agree	4 Agree	4 Agree	4 Agree	4 Agree	4 Agree	4 Agree	4 Agree	4 Agree	4 Agree	4 Agree	4 Agree	4 Agree	4 Agree	4 Agree	4 Agree	4 Agree	4 Agree	4 Agree	4 Agree	4 Agree	4 Agree	4 Agree	4 Agree	4 Agree	4 Agree	4 Agree
21 years old	Male	Seventh cycle	No	No	1 Strongly disagree	1 Strongly disagree	1 Strongly disagree	1 Strongly disagree	1 Strongly disagree	1 Strongly disagree	1 Strongly disagree	1 Strongly disagree	1 Strongly disagree	1 Strongly disagree	1 Strongly disagree	1 Strongly disagree	1 Strongly disagree	1 Strongly disagree	1 Strongly disagree	1 Strongly disagree	1 Strongly disagree	1 Strongly disagree	1 Strongly disagree	1 Strongly disagree	1 Strongly disagree	1 Strongly disagree	1 Strongly disagree	1 Strongly disagree	1 Strongly disagree	1 Strongly disagree	1 Strongly disagree	1 Strongly disagree	1 Strongly disagree
18 years old	Female	Second cycle	No	No	1 Strongly disagree	1 Strongly disagree	1 Strongly disagree	1 Strongly disagree	1 Strongly disagree	1 Strongly disagree	1 Strongly disagree	1 Strongly disagree	1 Strongly disagree	1 Strongly disagree	1 Strongly disagree	1 Strongly disagree	1 Strongly disagree	1 Strongly disagree	1 Strongly disagree	1 Strongly disagree	1 Strongly disagree	1 Strongly disagree	1 Strongly disagree	1 Strongly disagree	1 Strongly disagree	1 Strongly disagree	1 Strongly disagree	1 Strongly disagree	1 Strongly disagree	1 Strongly disagree	1 Strongly disagree	1 Strongly disagree	1 Strongly disagree
17 years old	Female	Second cycle	No	No	3 Neither agree nor disagree	2 Disagree	3 Neither agree nor disagree	3 Neither agree nor disagree	3 Neither agree nor disagree	3 Neither agree nor disagree	3 Neither agree nor disagree	3 Neither agree nor disagree	3 Neither agree nor disagree	3 Neither agree nor disagree	3 Neither agree nor disagree	3 Neither agree nor disagree	3 Neither agree nor disagree	4 Agree	3 Neither agree nor disagree	3 Neither agree nor disagree	3 Neither agree nor disagree	3 Neither agree nor disagree	3 Neither agree nor disagree	4 Agree	4 Agree	4 Agree	5 Strongly agree	4 Agree	5 Strongly agree	5 Strongly agree	4 Agree	5 Strongly agree	5 Strongly agree
25 years old	Female	Fourth cycle	No	No	3 Neither agree nor disagree	5 Strongly agree	5 Strongly agree	4 Agree	4 Agree	4 Agree	4 Agree	4 Agree	4 Agree	4 Agree	4 Agree	4 Agree	4 Agree	5 Strongly agree	5 Strongly agree	5 Strongly agree	5 Strongly agree	5 Strongly agree	5 Strongly agree	4 Agree	4 Agree	4 Agree	4 Agree	4 Agree	5 Strongly agree	4 Agree	4 Agree	4 Agree	5 Strongly agree
20 years old	Female	Fourth cycle	No	No	2 Disagree	2 Disagree	2 Disagree	2 Disagree	2 Disagree	2 Disagree	2 Disagree	2 Disagree	2 Disagree	2 Disagree	2 Disagree	2 Disagree	2 Disagree	2 Disagree	2 Disagree	2 Disagree	2 Disagree	2 Disagree	2 Disagree	2 Disagree	2 Disagree	2 Disagree	2 Disagree	2 Disagree	2 Disagree	2 Disagree	2 Disagree	2 Disagree	2 Disagree
18 years old	Female	Fourth cycle	No	No	1 Strongly disagree	4 Agree	3 Neither agree nor disagree	3 Neither agree nor disagree	3 Neither agree nor disagree	4 Agree	3 Neither agree nor disagree	3 Neither agree nor disagree	4 Agree	4 Agree	3 Neither agree nor disagree	4 Agree	4 Agree	4 Agree	4 Agree	4 Agree	3 Neither agree nor disagree	3 Neither agree nor disagree	3 Neither agree nor disagree	4 Agree	4 Agree	3 Neither agree nor disagree	4 Agree	4 Agree	4 Agree	3 Neither agree nor disagree	4 Agree	3 Neither agree nor disagree	5 Strongly agree
18 years old	Female	Second cycle	yes	No	1 Strongly disagree	1 Strongly disagree	4 Agree	1 Strongly disagree	1 Strongly disagree	1 Strongly disagree	1 Strongly disagree	1 Strongly disagree	1 Strongly disagree	4 Agree	1 Strongly disagree	1 Strongly disagree	4 Agree	4 Agree	4 Agree	1 Strongly disagree	4 Agree	4 Agree	3 Neither agree nor disagree	4 Agree	4 Agree	4 Agree	4 Agree	5 Strongly agree	4 Agree	4 Agree	4 Agree	4 Agree	4 Agree
19 years old	Female	Fourth cycle	yes	No	3 Neither agree nor disagree	3 Neither agree nor disagree	3 Neither agree nor disagree	3 Neither agree nor disagree	3 Neither agree nor disagree	3 Neither agree nor disagree	3 Neither agree nor disagree	3 Neither agree nor disagree	3 Neither agree nor disagree	3 Neither agree nor disagree	3 Neither agree nor disagree	3 Neither agree nor disagree	3 Neither agree nor disagree	3 Neither agree nor disagree	3 Neither agree nor disagree	3 Neither agree nor disagree	3 Neither agree nor disagree	3 Neither agree nor disagree	3 Neither agree nor disagree	3 Neither agree nor disagree	3 Neither agree nor disagree	3 Neither agree nor disagree	3 Neither agree nor disagree	3 Neither agree nor disagree	3 Neither agree nor disagree	3 Neither agree nor disagree	3 Neither agree nor disagree	3 Neither agree nor disagree	3 Neither agree nor disagree
18 years old	Female	Second cycle	No	No	3 Neither agree nor disagree	3 Neither agree nor disagree	3 Neither agree nor disagree	3 Neither agree nor disagree	3 Neither agree nor disagree	3 Neither agree nor disagree	3 Neither agree nor disagree	3 Neither agree nor disagree	3 Neither agree nor disagree	3 Neither agree nor disagree	4 Agree	3 Neither agree nor disagree	4 Agree	4 Agree	4 Agree	4 Agree	4 Agree	4 Agree	4 Agree	3 Neither agree nor disagree	3 Neither agree nor disagree	3 Neither agree nor disagree	3 Neither agree nor disagree	3 Neither agree nor disagree	4 Agree	4 Agree	4 Agree	4 Agree	4 Agree
17 years old	Female	Second cycle	No	No	3 Neither agree nor disagree	4 Agree	4 Agree	5 Strongly agree	3 Neither agree nor disagree	4 Agree	3 Neither agree nor disagree	4 Agree	3 Neither agree nor disagree	4 Agree	4 Agree	4 Agree	4 Agree	4 Agree	2 Disagree	4 Agree	4 Agree	4 Agree	4 Agree	4 Agree	4 Agree	4 Agree	4 Agree	4 Agree	4 Agree	4 Agree	3 Neither agree nor disagree	5 Strongly agree	5 Strongly agree
26 years old	Female	Fourth cycle	No	No	3 Neither agree nor disagree	2 Disagree	2 Disagree	2 Disagree	4 Agree	4 Agree	4 Agree	4 Agree	4 Agree	4 Agree	4 Agree	4 Agree	4 Agree	3 Neither agree nor disagree	3 Neither agree nor disagree	4 Agree	3 Neither agree nor disagree	4 Agree	4 Agree	4 Agree	3 Neither agree nor disagree	3 Neither agree nor disagree	4 Agree	4 Agree	4 Agree	4 Agree	4 Agree	3 Neither agree nor disagree	4 Agree
18 years old	Female	Second cycle	No	No	2 Disagree	3 Neither agree nor disagree	3 Neither agree nor disagree	3 Neither agree nor disagree	3 Neither agree nor disagree	4 Agree	4 Agree	4 Agree	3 Neither agree nor disagree	3 Neither agree nor disagree	3 Neither agree nor disagree	3 Neither agree nor disagree	3 Neither agree nor disagree	3 Neither agree nor disagree	3 Neither agree nor disagree	3 Neither agree nor disagree	3 Neither agree nor disagree	3 Neither agree nor disagree	3 Neither agree nor disagree	4 Agree	4 Agree	3 Neither agree nor disagree	3 Neither agree nor disagree	3 Neither agree nor disagree	3 Neither agree nor disagree	3 Neither agree nor disagree	3 Neither agree nor disagree	3 Neither agree nor disagree	3 Neither agree nor disagree
19 years old	Female	Fourth cycle	No	No	1 Strongly disagree	2 Disagree	2 Disagree	2 Disagree	2 Disagree	2 Disagree	2 Disagree	2 Disagree	2 Disagree	2 Disagree	2 Disagree	2 Disagree	2 Disagree	2 Disagree	2 Disagree	2 Disagree	2 Disagree	2 Disagree	1 Strongly disagree	2 Disagree	2 Disagree	2 Disagree	1 Strongly disagree	1 Strongly disagree	2 Disagree	2 Disagree	2 Disagree	2 Disagree	2 Disagree
18 years old	Female	Fourth cycle	No	No	1 Strongly disagree	1 Strongly disagree	1 Strongly disagree	1 Strongly disagree	1 Strongly disagree	1 Strongly disagree	1 Strongly disagree	1 Strongly disagree	1 Strongly disagree	1 Strongly disagree	1 Strongly disagree	2 Disagree	2 Disagree	2 Disagree	2 Disagree	1 Strongly disagree	2 Disagree	2 Disagree	2 Disagree	2 Disagree	2 Disagree	2 Disagree	2 Disagree	2 Disagree	2 Disagree	2 Disagree	2 Disagree	2 Disagree	2 Disagree
23 years old	Female	Fourth cycle	No	yes	4 Agree	3 Neither agree nor disagree	3 Neither agree nor disagree	4 Agree	4 Agree	3 Neither agree nor disagree	3 Neither agree nor disagree	3 Neither agree nor disagree	3 Neither agree nor disagree	4 Agree	4 Agree	4 Agree	3 Neither agree nor disagree	4 Agree	4 Agree	3 Neither agree nor disagree	3 Neither agree nor disagree	3 Neither agree nor disagree	3 Neither agree nor disagree	3 Neither agree nor disagree	3 Neither agree nor disagree	3 Neither agree nor disagree	3 Neither agree nor disagree	3 Neither agree nor disagree	3 Neither agree nor disagree	3 Neither agree nor disagree	3 Neither agree nor disagree	3 Neither agree nor disagree	3 Neither agree nor disagree
22 years old	Female	Fourth cycle	yes	yes	3 Neither agree nor disagree	4 Agree	4 Agree	3 Neither agree nor disagree	3 Neither agree nor disagree	4 Agree	4 Agree	3 Neither agree nor disagree	4 Agree	4 Agree	4 Agree	4 Agree	4 Agree	4 Agree	3 Neither agree nor disagree	4 Agree	4 Agree	4 Agree	4 Agree	4 Agree	4 Agree	4 Agree	3 Neither agree nor disagree	3 Neither agree nor disagree	4 Agree	4 Agree	1 Strongly disagree	1 Strongly disagree	1 Strongly disagree
20 years old	Female	Fourth cycle	No	yes	2 Disagree	2 Disagree	4 Agree	4 Agree	3 Neither agree nor disagree	4 Agree	4 Agree	4 Agree	4 Agree	4 Agree	4 Agree	4 Agree	4 Agree	4 Agree	4 Agree	4 Agree	4 Agree	4 Agree	4 Agree	4 Agree	4 Agree	4 Agree	4 Agree	4 Agree	4 Agree	4 Agree	4 Agree	4 Agree	4 Agree
22 years old	Female	Fourth cycle	No	No	1 Strongly disagree	1 Strongly disagree	1 Strongly disagree	1 Strongly disagree	1 Strongly disagree	1 Strongly disagree	1 Strongly disagree	1 Strongly disagree	1 Strongly disagree	1 Strongly disagree	1 Strongly disagree	1 Strongly disagree	1 Strongly disagree	1 Strongly disagree	1 Strongly disagree	1 Strongly disagree	1 Strongly disagree	1 Strongly disagree	1 Strongly disagree	1 Strongly disagree	1 Strongly disagree	1 Strongly disagree	1 Strongly disagree	1 Strongly disagree	1 Strongly disagree	1 Strongly disagree	1 Strongly disagree	1 Strongly disagree	1 Strongly disagree
19 years old	Female	Fourth cycle	yes	No	3 Neither agree nor disagree	3 Neither agree nor disagree	1 Strongly disagree	4 Agree	3 Neither agree nor disagree	3 Neither agree nor disagree	3 Neither agree nor disagree	3 Neither agree nor disagree	3 Neither agree nor disagree	3 Neither agree nor disagree	4 Agree	4 Agree	4 Agree	4 Agree	4 Agree	3 Neither agree nor disagree	4 Agree	4 Agree	4 Agree	3 Neither agree nor disagree	3 Neither agree nor disagree	3 Neither agree nor disagree	3 Neither agree nor disagree	3 Neither agree nor disagree	1 Strongly disagree	4 Agree	4 Agree	4 Agree	4 Agree
19 years old	Female	Second cycle	No	No	4 Agree	2 Disagree	4 Agree	4 Agree	3 Neither agree nor disagree	3 Neither agree nor disagree	1 Strongly disagree	4 Agree	4 Agree	4 Agree	4 Agree	4 Agree	4 Agree	4 Agree	5 Strongly agree	4 Agree	4 Agree	4 Agree	5 Strongly agree	1 Strongly disagree	4 Agree	2 Disagree	4 Agree	4 Agree	2 Disagree	4 Agree	4 Agree	4 Agree	4 Agree
27 years old	Female	Second cycle	No	No	3 Neither agree nor disagree	3 Neither agree nor disagree	3 Neither agree nor disagree	3 Neither agree nor disagree	3 Neither agree nor disagree	3 Neither agree nor disagree	3 Neither agree nor disagree	3 Neither agree nor disagree	3 Neither agree nor disagree	3 Neither agree nor disagree	3 Neither agree nor disagree	3 Neither agree nor disagree	3 Neither agree nor disagree	3 Neither agree nor disagree	3 Neither agree nor disagree	3 Neither agree nor disagree	3 Neither agree nor disagree	3 Neither agree nor disagree	3 Neither agree nor disagree	3 Neither agree nor disagree	3 Neither agree nor disagree	3 Neither agree nor disagree	3 Neither agree nor disagree	3 Neither agree nor disagree	3 Neither agree nor disagree	3 Neither agree nor disagree	3 Neither agree nor disagree	3 Neither agree nor disagree	3 Neither agree nor disagree
19 years old	Female	Second cycle	No	No	2 Disagree	4 Agree	4 Agree	4 Agree	4 Agree	4 Agree	4 Agree	4 Agree	3 Neither agree nor disagree	4 Agree	4 Agree	4 Agree	4 Agree	4 Agree	4 Agree	4 Agree	4 Agree	4 Agree	4 Agree	4 Agree	4 Agree	4 Agree	4 Agree	4 Agree	4 Agree	4 Agree	4 Agree	4 Agree	4 Agree
18 years old	Female	Fourth cycle	No	No	1 Strongly disagree	1 Strongly disagree	1 Strongly disagree	1 Strongly disagree	1 Strongly disagree	1 Strongly disagree	1 Strongly disagree	1 Strongly disagree	1 Strongly disagree	2 Disagree	1 Strongly disagree	1 Strongly disagree	1 Strongly disagree	2 Disagree	2 Disagree	4 Agree	2 Disagree	4 Agree	5 Strongly agree	2 Disagree	4 Agree	4 Agree	5 Strongly agree	5 Strongly agree	5 Strongly agree	5 Strongly agree	5 Strongly agree	4 Agree	5 Strongly agree
22 years old	Female	Seventh cycle	yes	No	3 Neither agree nor disagree	3 Neither agree nor disagree	2 Disagree	4 Agree	4 Agree	3 Neither agree nor disagree	3 Neither agree nor disagree	4 Agree	4 Agree	4 Agree	4 Agree	4 Agree	4 Agree	4 Agree	4 Agree	4 Agree	4 Agree	4 Agree	4 Agree	4 Agree	4 Agree	4 Agree	4 Agree	4 Agree	4 Agree	4 Agree	4 Agree	4 Agree	4 Agree
18 years old	Female	Second cycle	No	No	1 Strongly disagree	3 Neither agree nor disagree	2 Disagree	3 Neither agree nor disagree	1 Strongly disagree	3 Neither agree nor disagree	3 Neither agree nor disagree	3 Neither agree nor disagree	3 Neither agree nor disagree	3 Neither agree nor disagree	3 Neither agree nor disagree	3 Neither agree nor disagree	3 Neither agree nor disagree	3 Neither agree nor disagree	3 Neither agree nor disagree	3 Neither agree nor disagree	3 Neither agree nor disagree	3 Neither agree nor disagree	3 Neither agree nor disagree	3 Neither agree nor disagree	3 Neither agree nor disagree	3 Neither agree nor disagree	3 Neither agree nor disagree	3 Neither agree nor disagree	3 Neither agree nor disagree	3 Neither agree nor disagree	3 Neither agree nor disagree	3 Neither agree nor disagree	3 Neither agree nor disagree
18 years old	Female	Second cycle	yes	No	4 Agree	4 Agree	2 Disagree	4 Agree	2 Disagree	2 Disagree	4 Agree	4 Agree	4 Agree	4 Agree	4 Agree	4 Agree	5 Strongly agree	4 Agree	4 Agree	4 Agree	5 Strongly agree	5 Strongly agree	4 Agree	4 Agree	4 Agree	4 Agree	4 Agree	5 Strongly agree	4 Agree	4 Agree	4 Agree	5 Strongly agree	5 Strongly agree
23 years old	Female	First cycle	No	yes	3 Neither agree nor disagree	4 Agree	4 Agree	4 Agree	5 Strongly agree	4 Agree	4 Agree	4 Agree	4 Agree	4 Agree	4 Agree	4 Agree	4 Agree	4 Agree	4 Agree	4 Agree	4 Agree	4 Agree	4 Agree	4 Agree	4 Agree	4 Agree	4 Agree	4 Agree	4 Agree	4 Agree	4 Agree	4 Agree	4 Agree
18 years old	Female	Second cycle	No	No	3 Neither agree nor disagree	3 Neither agree nor disagree	3 Neither agree nor disagree	4 Agree	4 Agree	4 Agree	3 Neither agree nor disagree	4 Agree	4 Agree	3 Neither agree nor disagree	3 Neither agree nor disagree	4 Agree	4 Agree	4 Agree	4 Agree	4 Agree	4 Agree	4 Agree	4 Agree	4 Agree	3 Neither agree nor disagree	4 Agree	3 Neither agree nor disagree	4 Agree	4 Agree	4 Agree	4 Agree	3 Neither agree nor disagree	4 Agree
32 years old	Female	Second cycle	yes	yes	1 Strongly disagree	4 Agree	4 Agree	4 Agree	4 Agree	4 Agree	4 Agree	5 Strongly agree	5 Strongly agree	5 Strongly agree	5 Strongly agree	5 Strongly agree	5 Strongly agree	4 Agree	4 Agree	4 Agree	4 Agree	4 Agree	4 Agree	5 Strongly agree	4 Agree	4 Agree	4 Agree	4 Agree	5 Strongly agree	5 Strongly agree	5 Strongly agree	5 Strongly agree	5 Strongly agree
21 years old	Female	Seventh cycle	No	yes	3 Neither agree nor disagree	3 Neither agree nor disagree	2 Disagree	3 Neither agree nor disagree	3 Neither agree nor disagree	3 Neither agree nor disagree	3 Neither agree nor disagree	3 Neither agree nor disagree	3 Neither agree nor disagree	3 Neither agree nor disagree	3 Neither agree nor disagree	3 Neither agree nor disagree	3 Neither agree nor disagree	3 Neither agree nor disagree	3 Neither agree nor disagree	3 Neither agree nor disagree	3 Neither agree nor disagree	4 Agree	4 Agree	3 Neither agree nor disagree	2 Disagree	3 Neither agree nor disagree	5 Strongly agree	4 Agree	4 Agree	4 Agree	5 Strongly agree	4 Agree	5 Strongly agree
20 years old	Male	Fourth cycle	yes	yes	4 Agree	4 Agree	4 Agree	4 Agree	4 Agree	4 Agree	4 Agree	4 Agree	4 Agree	4 Agree	4 Agree	4 Agree	4 Agree	4 Agree	4 Agree	4 Agree	4 Agree	4 Agree	4 Agree	4 Agree	4 Agree	4 Agree	4 Agree	3 Neither agree nor disagree	5 Strongly agree	4 Agree	4 Agree	4 Agree	4 Agree
17 years old	Female	Second cycle	yes	yes	3 Neither agree nor disagree	3 Neither agree nor disagree	3 Neither agree nor disagree	3 Neither agree nor disagree	3 Neither agree nor disagree	4 Agree	3 Neither agree nor disagree	4 Agree	3 Neither agree nor disagree	3 Neither agree nor disagree	3 Neither agree nor disagree	3 Neither agree nor disagree	3 Neither agree nor disagree	3 Neither agree nor disagree	3 Neither agree nor disagree	3 Neither agree nor disagree	3 Neither agree nor disagree	3 Neither agree nor disagree	3 Neither agree nor disagree	4 Agree	4 Agree	4 Agree	4 Agree	4 Agree	4 Agree	4 Agree	3 Neither agree nor disagree	4 Agree	4 Agree
18 years old	Female	Second cycle	No	No	4 Agree	4 Agree	4 Agree	3 Neither agree nor disagree	3 Neither agree nor disagree	4 Agree	4 Agree	4 Agree	4 Agree	4 Agree	4 Agree	4 Agree	4 Agree	4 Agree	4 Agree	4 Agree	4 Agree	4 Agree	4 Agree	4 Agree	4 Agree	4 Agree	4 Agree	4 Agree	4 Agree	4 Agree	4 Agree	4 Agree	4 Agree
23 years old	Female	Fourth cycle	No	No	3 Neither agree nor disagree	1 Strongly disagree	1 Strongly disagree	1 Strongly disagree	5 Strongly agree	4 Agree	4 Agree	4 Agree	4 Agree	2 Disagree	4 Agree	4 Agree	3 Neither agree nor disagree	4 Agree	4 Agree	4 Agree	4 Agree	4 Agree	4 Agree	4 Agree	4 Agree	4 Agree	4 Agree	3 Neither agree nor disagree	2 Disagree	2 Disagree	4 Agree	4 Agree	4 Agree
18 years old	Female	Fourth cycle	yes	No	2 Disagree	1 Strongly disagree	1 Strongly disagree	1 Strongly disagree	1 Strongly disagree	2 Disagree	2 Disagree	2 Disagree	2 Disagree	2 Disagree	2 Disagree	2 Disagree	2 Disagree	2 Disagree	2 Disagree	2 Disagree	2 Disagree	2 Disagree	2 Disagree	2 Disagree	2 Disagree	2 Disagree	2 Disagree	2 Disagree	2 Disagree	2 Disagree	2 Disagree	2 Disagree	2 Disagree
18 years old	Female	Fourth cycle	No	No	3 Neither agree nor disagree	3 Neither agree nor disagree	3 Neither agree nor disagree	3 Neither agree nor disagree	3 Neither agree nor disagree	4 Agree	4 Agree	4 Agree	4 Agree	4 Agree	4 Agree	4 Agree	4 Agree	4 Agree	4 Agree	4 Agree	4 Agree	4 Agree	4 Agree	4 Agree	4 Agree	4 Agree	5 Strongly agree	4 Agree	4 Agree	4 Agree	4 Agree	4 Agree	4 Agree
18 years old	Female	Second cycle	No	No	3 Neither agree nor disagree	2 Disagree	2 Disagree	3 Neither agree nor disagree	2 Disagree	2 Disagree	2 Disagree	2 Disagree	2 Disagree	2 Disagree	2 Disagree	2 Disagree	2 Disagree	3 Neither agree nor disagree	3 Neither agree nor disagree	3 Neither agree nor disagree	3 Neither agree nor disagree	3 Neither agree nor disagree	3 Neither agree nor disagree	3 Neither agree nor disagree	3 Neither agree nor disagree	3 Neither agree nor disagree	3 Neither agree nor disagree	3 Neither agree nor disagree	3 Neither agree nor disagree	3 Neither agree nor disagree	3 Neither agree nor disagree	3 Neither agree nor disagree	3 Neither agree nor disagree
17 years old	Female	Second cycle	No	No	4 Agree	5 Strongly agree	4 Agree	4 Agree	4 Agree	4 Agree	4 Agree	4 Agree	4 Agree	4 Agree	4 Agree	4 Agree	4 Agree	4 Agree	4 Agree	4 Agree	4 Agree	4 Agree	4 Agree	4 Agree	4 Agree	4 Agree	4 Agree	4 Agree	4 Agree	4 Agree	4 Agree	4 Agree	4 Agree
19 years old	Female	Fourth cycle	No	No	3 Neither agree nor disagree	3 Neither agree nor disagree	3 Neither agree nor disagree	3 Neither agree nor disagree	3 Neither agree nor disagree	3 Neither agree nor disagree	3 Neither agree nor disagree	3 Neither agree nor disagree	2 Disagree	2 Disagree	3 Neither agree nor disagree	2 Disagree	2 Disagree	4 Agree	4 Agree	4 Agree	4 Agree	4 Agree	3 Neither agree nor disagree	3 Neither agree nor disagree	3 Neither agree nor disagree	3 Neither agree nor disagree	4 Agree	4 Agree	3 Neither agree nor disagree	3 Neither agree nor disagree	4 Agree	4 Agree	4 Agree
18 years old	Female	Second cycle	No	No	3 Neither agree nor disagree	3 Neither agree nor disagree	1 Strongly disagree	3 Neither agree nor disagree	3 Neither agree nor disagree	3 Neither agree nor disagree	3 Neither agree nor disagree	3 Neither agree nor disagree	3 Neither agree nor disagree	3 Neither agree nor disagree	3 Neither agree nor disagree	3 Neither agree nor disagree	3 Neither agree nor disagree	3 Neither agree nor disagree	3 Neither agree nor disagree	3 Neither agree nor disagree	3 Neither agree nor disagree	3 Neither agree nor disagree	3 Neither agree nor disagree	3 Neither agree nor disagree	3 Neither agree nor disagree	3 Neither agree nor disagree	3 Neither agree nor disagree	3 Neither agree nor disagree	3 Neither agree nor disagree	3 Neither agree nor disagree	3 Neither agree nor disagree	3 Neither agree nor disagree	3 Neither agree nor disagree
18 years old	Female	Second cycle	No	No	2 Disagree	4 Agree	2 Disagree	3 Neither agree nor disagree	3 Neither agree nor disagree	3 Neither agree nor disagree	3 Neither agree nor disagree	3 Neither agree nor disagree	3 Neither agree nor disagree	3 Neither agree nor disagree	3 Neither agree nor disagree	3 Neither agree nor disagree	3 Neither agree nor disagree	3 Neither agree nor disagree	3 Neither agree nor disagree	3 Neither agree nor disagree	3 Neither agree nor disagree	3 Neither agree nor disagree	3 Neither agree nor disagree	3 Neither agree nor disagree	3 Neither agree nor disagree	3 Neither agree nor disagree	3 Neither agree nor disagree	3 Neither agree nor disagree	5 Strongly agree	5 Strongly agree	5 Strongly agree	5 Strongly agree	5 Strongly agree
19 years old	Female	Fourth cycle	No	No	3 Neither agree nor disagree	3 Neither agree nor disagree	3 Neither agree nor disagree	3 Neither agree nor disagree	3 Neither agree nor disagree	3 Neither agree nor disagree	4 Agree	4 Agree	4 Agree	4 Agree	4 Agree	4 Agree	4 Agree	3 Neither agree nor disagree	3 Neither agree nor disagree	3 Neither agree nor disagree	3 Neither agree nor disagree	3 Neither agree nor disagree	3 Neither agree nor disagree	4 Agree	4 Agree	4 Agree	4 Agree	4 Agree	4 Agree	4 Agree	4 Agree	4 Agree	4 Agree
22 years old	Female	Fourth cycle	yes	No	4 Agree	4 Agree	4 Agree	4 Agree	5 Strongly agree	4 Agree	3 Neither agree nor disagree	4 Agree	5 Strongly agree	5 Strongly agree	5 Strongly agree	5 Strongly agree	5 Strongly agree	5 Strongly agree	4 Agree	4 Agree	4 Agree	4 Agree	4 Agree	4 Agree	4 Agree	4 Agree	4 Agree	4 Agree	4 Agree	4 Agree	4 Agree	4 Agree	4 Agree
21 years old	Female	Seventh cycle	No	No	5 Strongly agree	5 Strongly agree	5 Strongly agree	3 Neither agree nor disagree	3 Neither agree nor disagree	4 Agree	4 Agree	4 Agree	4 Agree	4 Agree	4 Agree	4 Agree	4 Agree	4 Agree	4 Agree	4 Agree	4 Agree	4 Agree	4 Agree	4 Agree	4 Agree	4 Agree	4 Agree	4 Agree	4 Agree	4 Agree	4 Agree	4 Agree	4 Agree
18 years old	Female	Second cycle	No	No	1 Strongly disagree	3 Neither agree nor disagree	2 Disagree	2 Disagree	2 Disagree	3 Neither agree nor disagree	3 Neither agree nor disagree	3 Neither agree nor disagree	3 Neither agree nor disagree	3 Neither agree nor disagree	3 Neither agree nor disagree	3 Neither agree nor disagree	3 Neither agree nor disagree	3 Neither agree nor disagree	2 Disagree	3 Neither agree nor disagree	3 Neither agree nor disagree	3 Neither agree nor disagree	3 Neither agree nor disagree	2 Disagree	2 Disagree	2 Disagree	3 Neither agree nor disagree	3 Neither agree nor disagree	4 Agree	4 Agree	4 Agree	4 Agree	4 Agree
18 years old	Female	Second cycle	No	yes	3 Neither agree nor disagree	3 Neither agree nor disagree	2 Disagree	3 Neither agree nor disagree	2 Disagree	3 Neither agree nor disagree	2 Disagree	2 Disagree	2 Disagree	3 Neither agree nor disagree	3 Neither agree nor disagree	3 Neither agree nor disagree	3 Neither agree nor disagree	3 Neither agree nor disagree	3 Neither agree nor disagree	3 Neither agree nor disagree	3 Neither agree nor disagree	3 Neither agree nor disagree	3 Neither agree nor disagree	2 Disagree	3 Neither agree nor disagree	2 Disagree	3 Neither agree nor disagree	3 Neither agree nor disagree	3 Neither agree nor disagree	3 Neither agree nor disagree	3 Neither agree nor disagree	3 Neither agree nor disagree	3 Neither agree nor disagree
19 years old	Female	Second cycle	No	No	1 Strongly disagree	2 Disagree	2 Disagree	2 Disagree	4 Agree	4 Agree	4 Agree	4 Agree	4 Agree	2 Disagree	4 Agree	4 Agree	4 Agree	4 Agree	4 Agree	4 Agree	4 Agree	4 Agree	4 Agree	4 Agree	4 Agree	4 Agree	3 Neither agree nor disagree	4 Agree	4 Agree	4 Agree	4 Agree	4 Agree	4 Agree
19 years old	Female	Second cycle	No	No	1 Strongly disagree	2 Disagree	2 Disagree	2 Disagree	2 Disagree	2 Disagree	2 Disagree	2 Disagree	2 Disagree	2 Disagree	2 Disagree	2 Disagree	2 Disagree	2 Disagree	3 Neither agree nor disagree	4 Agree	2 Disagree	4 Agree	4 Agree	3 Neither agree nor disagree	4 Agree	3 Neither agree nor disagree	3 Neither agree nor disagree	3 Neither agree nor disagree	5 Strongly agree	4 Agree	4 Agree	5 Strongly agree	5 Strongly agree
19 years old	Female	Second cycle	No	No	3 Neither agree nor disagree	3 Neither agree nor disagree	3 Neither agree nor disagree	3 Neither agree nor disagree	3 Neither agree nor disagree	4 Agree	4 Agree	4 Agree	4 Agree	4 Agree	4 Agree	4 Agree	4 Agree	4 Agree	4 Agree	4 Agree	4 Agree	4 Agree	4 Agree	4 Agree	4 Agree	4 Agree	4 Agree	4 Agree	4 Agree	4 Agree	4 Agree	3 Neither agree nor disagree	3 Neither agree nor disagree
20 years old	Female	Fourth cycle	No	No	3 Neither agree nor disagree	3 Neither agree nor disagree	3 Neither agree nor disagree	3 Neither agree nor disagree	3 Neither agree nor disagree	3 Neither agree nor disagree	3 Neither agree nor disagree	3 Neither agree nor disagree	3 Neither agree nor disagree	3 Neither agree nor disagree	3 Neither agree nor disagree	3 Neither agree nor disagree	3 Neither agree nor disagree	3 Neither agree nor disagree	3 Neither agree nor disagree	3 Neither agree nor disagree	3 Neither agree nor disagree	3 Neither agree nor disagree	3 Neither agree nor disagree	3 Neither agree nor disagree	3 Neither agree nor disagree	3 Neither agree nor disagree	3 Neither agree nor disagree	3 Neither agree nor disagree	3 Neither agree nor disagree	3 Neither agree nor disagree	3 Neither agree nor disagree	3 Neither agree nor disagree	3 Neither agree nor disagree
18 years old	Female	Fourth cycle	yes	yes	2 Disagree	2 Disagree	2 Disagree	2 Disagree	2 Disagree	2 Disagree	2 Disagree	2 Disagree	2 Disagree	2 Disagree	2 Disagree	2 Disagree	2 Disagree	2 Disagree	2 Disagree	2 Disagree	2 Disagree	2 Disagree	2 Disagree	4 Agree	4 Agree	4 Agree	4 Agree	4 Agree	4 Agree	4 Agree	4 Agree	4 Agree	4 Agree
19 years old	Female	Fourth cycle	No	No	2 Disagree	2 Disagree	4 Agree	2 Disagree	4 Agree	4 Agree	4 Agree	4 Agree	4 Agree	4 Agree	4 Agree	4 Agree	4 Agree	4 Agree	4 Agree	4 Agree	4 Agree	4 Agree	4 Agree	3 Neither agree nor disagree	3 Neither agree nor disagree	3 Neither agree nor disagree	4 Agree	3 Neither agree nor disagree	4 Agree	4 Agree	4 Agree	4 Agree	4 Agree
19 years old	Female	Fourth cycle	No	No	3 Neither agree nor disagree	2 Disagree	1 Strongly disagree	3 Neither agree nor disagree	3 Neither agree nor disagree	3 Neither agree nor disagree	3 Neither agree nor disagree	2 Disagree	2 Disagree	2 Disagree	3 Neither agree nor disagree	3 Neither agree nor disagree	3 Neither agree nor disagree	2 Disagree	2 Disagree	2 Disagree	3 Neither agree nor disagree	3 Neither agree nor disagree	3 Neither agree nor disagree	2 Disagree	1 Strongly disagree	1 Strongly disagree	1 Strongly disagree	1 Strongly disagree	4 Agree	3 Neither agree nor disagree	4 Agree	3 Neither agree nor disagree	5 Strongly agree
19 years old	Female	Fourth cycle	No	No	2 Disagree	2 Disagree	2 Disagree	2 Disagree	1 Strongly disagree	2 Disagree	2 Disagree	2 Disagree	2 Disagree	2 Disagree	2 Disagree	3 Neither agree nor disagree	3 Neither agree nor disagree	3 Neither agree nor disagree	3 Neither agree nor disagree	3 Neither agree nor disagree	3 Neither agree nor disagree	3 Neither agree nor disagree	3 Neither agree nor disagree	3 Neither agree nor disagree	3 Neither agree nor disagree	3 Neither agree nor disagree	2 Disagree	2 Disagree	2 Disagree	2 Disagree	4 Agree	3 Neither agree nor disagree	5 Strongly agree
17 years old	Female	Second cycle	No	No	2 Disagree	3 Neither agree nor disagree	4 Agree	3 Neither agree nor disagree	3 Neither agree nor disagree	3 Neither agree nor disagree	3 Neither agree nor disagree	3 Neither agree nor disagree	4 Agree	3 Neither agree nor disagree	3 Neither agree nor disagree	3 Neither agree nor disagree	3 Neither agree nor disagree	3 Neither agree nor disagree	3 Neither agree nor disagree	2 Disagree	2 Disagree	3 Neither agree nor disagree	3 Neither agree nor disagree	3 Neither agree nor disagree	3 Neither agree nor disagree	3 Neither agree nor disagree	3 Neither agree nor disagree	3 Neither agree nor disagree	3 Neither agree nor disagree	3 Neither agree nor disagree	3 Neither agree nor disagree	3 Neither agree nor disagree	3 Neither agree nor disagree
22 years old	Female	Seventh cycle	yes	No	1 Strongly disagree	1 Strongly disagree	1 Strongly disagree	1 Strongly disagree	1 Strongly disagree	1 Strongly disagree	1 Strongly disagree	1 Strongly disagree	1 Strongly disagree	1 Strongly disagree	1 Strongly disagree	1 Strongly disagree	1 Strongly disagree	1 Strongly disagree	1 Strongly disagree	1 Strongly disagree	1 Strongly disagree	1 Strongly disagree	1 Strongly disagree	1 Strongly disagree	1 Strongly disagree	1 Strongly disagree	1 Strongly disagree	1 Strongly disagree	1 Strongly disagree	1 Strongly disagree	1 Strongly disagree	1 Strongly disagree	1 Strongly disagree
24 years old	Female	Seventh cycle	No	No	3 Neither agree nor disagree	2 Disagree	3 Neither agree nor disagree	2 Disagree	2 Disagree	3 Neither agree nor disagree	3 Neither agree nor disagree	3 Neither agree nor disagree	3 Neither agree nor disagree	3 Neither agree nor disagree	3 Neither agree nor disagree	3 Neither agree nor disagree	3 Neither agree nor disagree	4 Agree	4 Agree	4 Agree	4 Agree	4 Agree	4 Agree	3 Neither agree nor disagree	3 Neither agree nor disagree	3 Neither agree nor disagree	3 Neither agree nor disagree	3 Neither agree nor disagree	3 Neither agree nor disagree	3 Neither agree nor disagree	4 Agree	3 Neither agree nor disagree	3 Neither agree nor disagree
19 years old	Female	First cycle	No	No	4 Agree	1 Strongly disagree	2 Disagree	2 Disagree	2 Disagree	2 Disagree	4 Agree	4 Agree	4 Agree	4 Agree	4 Agree	4 Agree	4 Agree	4 Agree	4 Agree	4 Agree	4 Agree	4 Agree	4 Agree	4 Agree	4 Agree	4 Agree	4 Agree	4 Agree	4 Agree	4 Agree	4 Agree	4 Agree	4 Agree
